# Supplementary material for: 5α-Androst-3-en-17β-yl acetate
Source: Acta Crystallogr Sect E Struct Rep Online. 2009 Dec 16;66(Pt 1):o184. doi: 10.1107/S1600536809053264 (PMC2979999; doi:10.1107/S1600536809053264)
Supplement: Supplementary file 1 [file e-66-0o184-sup1.cif]

##############################################################################
###                                                                        ###
###        Electronic paper (Acta Crystallographica Section E)             ###
###                                                                        ###
##############################################################################
#                                                                            #
# This CIF contains the data in a paper accepted for publication in Acta     #
# Crystallographica Section E. It conforms to the requirements of Notes      #
# for Authors for Section E, and has been peer reviewed under the auspices   #
# of the IUCr Commission on Journals.                                        #
#                                                                            #
# Full details of the Crystallographic Information File format               #
# are given in the paper "The Crystallographic Information File (CIF):       #
# a New Standard Archive File for Crystallography" by S. R. Hall, F. H.      #
# Allen and I. D. Brown [Acta Cryst. (1991), A47, 655-685].                  #
#                                                                            #
# The current version of the core CIF dictionary is obtainable from          #
# ftp://ftp.iucr.org/pub/cif_core.dic. The current version number is 2.4.    #
#                                                                            #
# Software is freely available for graphical display of the structure(s) in  #
# this CIF.  For information consult the CIF home page http://www.iucr.org/  #
# cif/home.html                                                              #
#                                                                            #
# This file may be used for bona fide research purposes within the           #
# scientific community so long as proper attribution is given to the journal # 
# article from which it was obtained.                                        #
#                                                                            #
##############################################################################
                                             
data_I
_audit_creation_method     SHELXL-97
_chemical_name_systematic
;
5\a-Androst-3-en-17\b-yl acetate
;
_chemical_name_common     ?
_chemical_formula_moiety     'C21 H32 O2'
_chemical_formula_sum     'C21 H32 O2'
_chemical_formula_iupac     'C21 H32 O2'
_chemical_formula_weight     316.47
_chemical_melting_point     ?
_symmetry_cell_setting     monoclinic
_symmetry_space_group_name_H-M     'C 2'
_space_group_name_Hall     'C 2y'
loop_
    _symmetry_equiv_pos_as_xyz
    'x, y, z'
    '-x, y, -z'
    'x+1/2, y+1/2, z'
    '-x+1/2, y+1/2, -z'
_cell_length_a     14.7728(3)
_cell_length_b     6.26730(10)
_cell_length_c     20.2514(5)
_cell_angle_alpha     90.00
_cell_angle_beta     99.8740(10)
_cell_angle_gamma     90.00
_cell_volume     1847.21(7)
_cell_formula_units_Z     4
_cell_measurement_reflns_used     7585
_cell_measurement_theta_min     2.799
_cell_measurement_theta_max     21.481
_cell_measurement_temperature     293(2)
_exptl_crystal_description     prism
_exptl_crystal_colour     colourless
_exptl_crystal_size_max     0.41
_exptl_crystal_size_mid     0.39
_exptl_crystal_size_min     0.10
_exptl_crystal_density_diffrn     1.138
_exptl_crystal_density_meas     ?
_exptl_crystal_density_method     'not measured'
_exptl_crystal_F_000     696
_exptl_absorpt_coefficient_mu     0.071
_exptl_absorpt_correction_type     'multi-scan'
_exptl_absorpt_process_details     '(SADABS; Sheldrick, 2000)'
_exptl_absorpt_correction_T_min     0.971
_exptl_absorpt_correction_T_max     0.993
_exptl_special_details
;
IR \n~max~(KBr) cm^-1^: 3015 (\\db C--H),
1733 (C\\db O); ^1^H NMR (300 MHz, CDCl~3~) \d: 0.77 (3<i>H</i>, s, 18-H~3~)*,
0.79 (3<i>H</i>, s, 19-H~3~)*, 2.03 (3<i>H</i>, s, CH~3~COO), 4.59 (1<i>H</i>,
dd, <i>J</i>~17~~\a~~,16~~\a~=7.9, <i>J</i>~17~~\a~~,16~~\b~=7.9, 17\a-H),
5.27 (1<i>H</i>, ddd, <i>J</i>~4,3~=9.8, <i>J</i>~4,5~~\a~=4.5,
<i>J</i>~4,2~~\a~=2.5, 4-H), 5.54 (1<i>H</i>, ddd, <i>J</i>~3,4~=9.8,
<i>J</i>~3,2~~\b~=6.3, <i>J</i>~3,2~~\a~=3.2, 3-H); ^13^C NMR (75.6 MHz,
DMSO-d~6~) \d: 11.8 (C-19)**, 12.2 (C-18)**, 20.5, 21.1, 23.4, 23.5, 27.2,
27.5, 31.5, 34.1, 34.9, 35.3, 36.9, 42.7, 45.8 (C-5), 50.7, 53.3, 82.9 (C-17),
125.4 (C-3), 131.2 (C-4); 171.2 (C\\db O); EIMS <i>m/z</i> 316 (<i>M</i>^+^,
100%). *,** Signals may be interchangeable.
;
_diffrn_ambient_temperature     293(2)
_diffrn_radiation_type     MoK\a
_diffrn_radiation_wavelength     0.71073
_diffrn_radiation_source     'fine-focus sealed tube'
_diffrn_radiation_monochromator     graphite
_diffrn_measurement_device_type
                                'Bruker APEXII CCD area-detector diffractometer'
_diffrn_measurement_method     '\f and \w scans'
_diffrn_detector_area_resol_mean     ?
_diffrn_reflns_number     22420
_diffrn_reflns_av_R_equivalents     0.0302
_diffrn_reflns_av_sigmaI/netI     0.0351
_diffrn_reflns_theta_min     2.04
_diffrn_reflns_theta_max     27.93
_diffrn_reflns_theta_full     27.93
_diffrn_measured_fraction_theta_max     0.945
_diffrn_measured_fraction_theta_full     0.945
_diffrn_reflns_limit_h_min     -18
_diffrn_reflns_limit_h_max     18
_diffrn_reflns_limit_k_min     -8
_diffrn_reflns_limit_k_max     8
_diffrn_reflns_limit_l_min     -26
_diffrn_reflns_limit_l_max     25
_diffrn_standards_number     ?
_diffrn_standards_interval_count     ?
_diffrn_standards_interval_time     ?
_diffrn_standards_decay_%     ?
_refine_special_details
;
Refinement of <i>F</i>^2^ against ALL reflections. The weighted <i>R</i>-factor
<i>wR</i> and goodness of fit <i>S</i> are based on <i>F</i>^2^, conventional
<i>R</i>-factors <i>R</i> are based on <i>F</i>, with <i>F</i> set to zero for
negative <i>F</i>^2^. The threshold expression of <i>F</i>^2^ >
\s(<i>F</i>^2^) is used only for calculating <i>R</i>-factors(gt) <i>etc</i>.
and is not relevant to the choice of reflections for refinement.
<i>R</i>-factors based on <i>F</i>^2^ are statistically about twice as large
as those based on <i>F</i>, and <i>R</i>- factors based on ALL data will be
even larger.
;
_reflns_number_total     2292
_reflns_number_gt     1554
_reflns_threshold_expression     I>2\s(I)
_refine_ls_structure_factor_coef     Fsqd
_refine_ls_matrix_type     full
_refine_ls_R_factor_all     0.0851
_refine_ls_R_factor_gt     0.0449
_refine_ls_wR_factor_gt     0.0888
_refine_ls_wR_factor_ref     0.1024
_refine_ls_goodness_of_fit_ref     1.075
_refine_ls_restrained_S_all     1.074
_refine_ls_number_reflns     2292
_refine_ls_number_parameters     211
_refine_ls_number_restraints     1
_refine_ls_hydrogen_treatment     constr
_refine_ls_weighting_scheme     calc
_refine_ls_weighting_details
         'calc w=1/[\s^2^(Fo^2^)+(0.0455P)^2^+0.3162P] where P=(Fo^2^+2Fc^2^)/3'
_atom_sites_solution_hydrogens     geom
_atom_sites_solution_primary     direct
_atom_sites_solution_secondary     difmap
_refine_ls_shift/su_max     0.000
_refine_ls_shift/su_mean     0.000
_refine_diff_density_max     0.127
_refine_diff_density_min     -0.167
_refine_ls_extinction_method     none
_refine_ls_extinction_coef     ?
_refine_ls_abs_structure_details     ?
_refine_ls_abs_structure_Flack     ?
loop_
    _atom_type_symbol
    _atom_type_description
    _atom_type_scat_dispersion_real
    _atom_type_scat_dispersion_imag
    _atom_type_scat_source
    'C' 'C' 0.0033 0.0016
                         'International Tables Vol C Tables 4.2.6.8 and 6.1.1.4'
    'H' 'H' 0.0000 0.0000
                         'International Tables Vol C Tables 4.2.6.8 and 6.1.1.4'
    'O' 'O' 0.0106 0.0060
                         'International Tables Vol C Tables 4.2.6.8 and 6.1.1.4'
_computing_data_collection     'SMART (Bruker, 2003)'
_computing_cell_refinement     'SAINT (Bruker, 2003)'
_computing_data_reduction     'SAINT'
_computing_structure_solution     'SHELXS97 (Sheldrick, 2008)'
_computing_structure_refinement     'SHELXL97 (Sheldrick, 2008)'
_computing_molecular_graphics     'ORTEPII (Johnson, 1976)'
_computing_publication_material     'SHELXL97 (Sheldrick, 2008)'
loop_
    _atom_site_type_symbol
    _atom_site_label
    _atom_site_fract_x
    _atom_site_fract_y
    _atom_site_fract_z
    _atom_site_U_iso_or_equiv
    _atom_site_adp_type
    _atom_site_calc_flag
    _atom_site_refinement_flags
    _atom_site_occupancy
    _atom_site_disorder_assembly
    _atom_site_disorder_group
    C C1 0.19131(17) 0.6621(5) 0.62336(12) 0.0534(7) Uani d . 1 . .
    H H1A 0.1677 0.7480 0.6565 0.064 Uiso calc R 1 . .
    H H1B 0.2252 0.7558 0.5983 0.064 Uiso calc R 1 . .
    C C2 0.11018(18) 0.5657(6) 0.57530(14) 0.0724(9) Uani d . 1 . .
    H H2A 0.0626 0.5259 0.6006 0.087 Uiso calc R 1 . .
    H H2B 0.0848 0.6733 0.5429 0.087 Uiso calc R 1 . .
    C C3 0.13589(19) 0.3740(5) 0.53863(13) 0.0633(8) Uani d . 1 . .
    H H3 0.0923 0.3151 0.5050 0.076 Uiso calc R 1 . .
    C C4 0.21769(18) 0.2854(5) 0.55206(12) 0.0525(7) Uani d . 1 . .
    H H4 0.2288 0.1648 0.5279 0.063 Uiso calc R 1 . .
    C C5 0.29364(15) 0.3678(4) 0.60392(11) 0.0428(6) Uani d . 1 . .
    H H5 0.3265 0.4721 0.5808 0.051 Uiso calc R 1 . .
    C C6 0.36450(17) 0.2002(4) 0.63145(13) 0.0508(7) Uani d . 1 . .
    H H6A 0.3366 0.0950 0.6568 0.061 Uiso calc R 1 . .
    H H6B 0.3858 0.1278 0.5946 0.061 Uiso calc R 1 . .
    C C7 0.44506(15) 0.3031(4) 0.67622(12) 0.0480(7) Uani d . 1 . .
    H H7A 0.4773 0.3944 0.6493 0.058 Uiso calc R 1 . .
    H H7B 0.4873 0.1928 0.6958 0.058 Uiso calc R 1 . .
    C C8 0.41595(15) 0.4351(4) 0.73221(11) 0.0385(6) Uani d . 1 . .
    H H8 0.3911 0.3380 0.7626 0.046 Uiso calc R 1 . .
    C C9 0.34047(14) 0.5989(4) 0.70474(10) 0.0353(5) Uani d . 1 . .
    H H9 0.3681 0.6951 0.6756 0.042 Uiso calc R 1 . .
    C C10 0.25731(14) 0.4943(4) 0.65963(11) 0.0394(6) Uani d . 1 . .
    C C11 0.31613(15) 0.7380(4) 0.76137(11) 0.0434(6) Uani d . 1 . .
    H H11A 0.2728 0.8468 0.7421 0.052 Uiso calc R 1 . .
    H H11B 0.2860 0.6500 0.7905 0.052 Uiso calc R 1 . .
    C C12 0.39942(15) 0.8466(4) 0.80345(11) 0.0429(6) Uani d . 1 . .
    H H12A 0.4253 0.9487 0.7759 0.052 Uiso calc R 1 . .
    H H12B 0.3800 0.9237 0.8401 0.052 Uiso calc R 1 . .
    C C13 0.47280(15) 0.6831(4) 0.83163(11) 0.0378(6) Uani d . 1 . .
    C C14 0.49663(14) 0.5547(4) 0.77246(11) 0.0399(6) Uani d . 1 . .
    H H14 0.5161 0.6592 0.7417 0.048 Uiso calc R 1 . .
    C C15 0.58350(16) 0.4311(5) 0.80303(13) 0.0599(8) Uani d . 1 . .
    H H15A 0.6212 0.4002 0.7694 0.072 Uiso calc R 1 . .
    H H15B 0.5679 0.2981 0.8229 0.072 Uiso calc R 1 . .
    C C16 0.63351(16) 0.5840(5) 0.85708(13) 0.0572(7) Uani d . 1 . .
    H H16A 0.6450 0.5148 0.9006 0.069 Uiso calc R 1 . .
    H H16B 0.6917 0.6301 0.8458 0.069 Uiso calc R 1 . .
    C C17 0.56810(15) 0.7744(4) 0.85757(12) 0.0447(6) Uani d . 1 . .
    H H17 0.5826 0.8834 0.8263 0.054 Uiso calc R 1 . .
    C C18 0.44041(17) 0.5428(5) 0.88509(12) 0.0530(7) Uani d . 1 . .
    H H18A 0.4859 0.4358 0.8998 0.080 Uiso calc R 1 . .
    H H18B 0.3835 0.4751 0.8664 0.080 Uiso calc R 1 . .
    H H18C 0.4316 0.6296 0.9225 0.080 Uiso calc R 1 . .
    C C19 0.20421(17) 0.3490(5) 0.70079(13) 0.0562(7) Uani d . 1 . .
    H H19A 0.1693 0.4350 0.7265 0.084 Uiso calc R 1 . .
    H H19B 0.2468 0.2625 0.7305 0.084 Uiso calc R 1 . .
    H H19C 0.1634 0.2587 0.6711 0.084 Uiso calc R 1 . .
    C C17A 0.64397(18) 0.9967(5) 0.94474(13) 0.0538(7) Uani d . 1 . .
    C C17B 0.6399(2) 1.0837(7) 1.01266(14) 0.0876(11) Uani d . 1 . .
    H H17B 0.5804 1.0557 1.0238 0.131 Uiso calc R 1 . .
    H H17C 0.6505 1.2348 1.0129 0.131 Uiso calc R 1 . .
    H H17D 0.6862 1.0165 1.0450 0.131 Uiso calc R 1 . .
    O O17A 0.57234(11) 0.8688(3) 0.92319(8) 0.0531(5) Uani d . 1 . .
    O O17B 0.70289(13) 1.0344(4) 0.91272(10) 0.0760(7) Uani d . 1 . .
loop_
    _atom_site_aniso_label
    _atom_site_aniso_U_11
    _atom_site_aniso_U_22
    _atom_site_aniso_U_33
    _atom_site_aniso_U_12
    _atom_site_aniso_U_13
    _atom_site_aniso_U_23
    C1 0.0468(15) 0.0607(18) 0.0501(15) 0.0143(13) 0.0005(13) -0.0053(14)
    C2 0.0503(16) 0.094(2) 0.0664(19) 0.0145(18) -0.0084(15) -0.021(2)
    C3 0.0517(17) 0.085(2) 0.0500(16) -0.0041(17) -0.0007(13) -0.0134(17)
    C4 0.0549(16) 0.0559(16) 0.0456(15) -0.0013(14) 0.0061(13) -0.0085(13)
    C5 0.0421(13) 0.0468(14) 0.0400(13) 0.0028(13) 0.0082(11) 0.0007(12)
    C6 0.0507(16) 0.0492(15) 0.0520(15) 0.0099(13) 0.0074(13) -0.0120(13)
    C7 0.0422(14) 0.0486(15) 0.0530(15) 0.0155(12) 0.0072(12) -0.0062(13)
    C8 0.0365(12) 0.0400(13) 0.0394(13) 0.0057(11) 0.0079(10) 0.0030(11)
    C9 0.0356(12) 0.0359(13) 0.0354(12) 0.0034(11) 0.0085(10) 0.0034(11)
    C10 0.0324(12) 0.0456(14) 0.0399(13) 0.0033(11) 0.0059(10) 0.0007(11)
    C11 0.0379(13) 0.0472(16) 0.0437(14) 0.0117(12) 0.0028(11) -0.0036(12)
    C12 0.0437(14) 0.0432(14) 0.0421(13) 0.0076(12) 0.0079(11) -0.0051(12)
    C13 0.0327(12) 0.0441(14) 0.0367(13) 0.0037(10) 0.0063(10) 0.0037(11)
    C14 0.0325(12) 0.0421(14) 0.0452(13) 0.0073(11) 0.0074(10) 0.0029(12)
    C15 0.0391(14) 0.070(2) 0.0666(18) 0.0160(14) -0.0019(13) -0.0073(16)
    C16 0.0378(13) 0.073(2) 0.0582(16) 0.0059(15) 0.0001(12) 0.0014(16)
    C17 0.0382(13) 0.0567(15) 0.0389(14) -0.0024(12) 0.0059(11) 0.0019(12)
    C18 0.0490(15) 0.0644(17) 0.0459(15) -0.0046(14) 0.0087(12) 0.0078(14)
    C19 0.0474(14) 0.0678(18) 0.0556(15) -0.0138(14) 0.0148(12) -0.0053(15)
    C17A 0.0412(15) 0.0629(18) 0.0527(17) -0.0044(14) -0.0049(13) 0.0013(14)
    C17B 0.070(2) 0.124(3) 0.0644(19) -0.028(2) 0.0012(15) -0.027(2)
    O17A 0.0442(10) 0.0721(12) 0.0418(9) -0.0114(10) 0.0045(7) -0.0088(10)
    O17B 0.0516(11) 0.1011(17) 0.0758(14) -0.0238(13) 0.0125(10) -0.0063(13)
_geom_special_details
;
All e.s.d.'s (except the e.s.d. in the dihedral angle between two l.s. planes)
are estimated using the full covariance matrix. The cell e.s.d.'s are taken
into account individually in the estimation of e.s.d.'s in distances, angles
and torsion angles; correlations between e.s.d.'s in cell parameters are only
used when they are defined by crystal symmetry. An approximate (isotropic)
treatment of cell e.s.d.'s is used for estimating e.s.d.'s involving l.s.
planes.
;
loop_
    _geom_bond_atom_site_label_1
    _geom_bond_atom_site_label_2
    _geom_bond_site_symmetry_2
    _geom_bond_distance
    _geom_bond_publ_flag
    C1 C2 . 1.533(3) ?
    C1 C10 . 1.533(3) ?
    C1 H1A . 0.9700 ?
    C1 H1B . 0.9700 ?
    C2 C3 . 1.495(4) ?
    C2 H2A . 0.9700 ?
    C2 H2B . 0.9700 ?
    C3 C4 . 1.315(3) ?
    C3 H3 . 0.9300 ?
    C4 C5 . 1.491(3) ?
    C4 H4 . 0.9300 ?
    C5 C6 . 1.520(3) ?
    C5 C10 . 1.548(3) ?
    C5 H5 . 0.9800 ?
    C6 C7 . 1.511(3) ?
    C6 H6A . 0.9700 ?
    C6 H6B . 0.9700 ?
    C7 C8 . 1.524(3) ?
    C7 H7A . 0.9700 ?
    C7 H7B . 0.9700 ?
    C8 C14 . 1.521(3) ?
    C8 C9 . 1.547(3) ?
    C8 H8 . 0.9800 ?
    C9 C11 . 1.532(3) ?
    C9 C10 . 1.546(3) ?
    C9 H9 . 0.9800 ?
    C10 C19 . 1.538(3) ?
    C11 C12 . 1.531(3) ?
    C11 H11A . 0.9700 ?
    C11 H11B . 0.9700 ?
    C12 C13 . 1.529(3) ?
    C12 H12A . 0.9700 ?
    C12 H12B . 0.9700 ?
    C13 C17 . 1.527(3) ?
    C13 C18 . 1.534(3) ?
    C13 C14 . 1.534(3) ?
    C14 C15 . 1.536(3) ?
    C14 H14 . 0.9800 ?
    C15 C16 . 1.545(4) ?
    C15 H15A . 0.9700 ?
    C15 H15B . 0.9700 ?
    C16 C17 . 1.536(4) ?
    C16 H16A . 0.9700 ?
    C16 H16B . 0.9700 ?
    C17 O17A . 1.446(3) ?
    C17 H17 . 0.9800 ?
    C18 H18A . 0.9600 ?
    C18 H18B . 0.9600 ?
    C18 H18C . 0.9600 ?
    C19 H19A . 0.9600 ?
    C19 H19B . 0.9600 ?
    C19 H19C . 0.9600 ?
    C17A O17B . 1.195(3) ?
    C17A O17A . 1.340(3) ?
    C17A C17B . 1.490(4) ?
    C17B H17B . 0.9600 ?
    C17B H17C . 0.9600 ?
    C17B H17D . 0.9600 ?
loop_
    _geom_angle_atom_site_label_1
    _geom_angle_atom_site_label_2
    _geom_angle_atom_site_label_3
    _geom_angle_site_symmetry_1
    _geom_angle_site_symmetry_3
    _geom_angle
    _geom_angle_publ_flag
    C2 C1 C10 . . 113.4(2) ?
    C2 C1 H1A . . 108.9 ?
    C10 C1 H1A . . 108.9 ?
    C2 C1 H1B . . 108.9 ?
    C10 C1 H1B . . 108.9 ?
    H1A C1 H1B . . 107.7 ?
    C3 C2 C1 . . 113.2(2) ?
    C3 C2 H2A . . 108.9 ?
    C1 C2 H2A . . 108.9 ?
    C3 C2 H2B . . 108.9 ?
    C1 C2 H2B . . 108.9 ?
    H2A C2 H2B . . 107.7 ?
    C4 C3 C2 . . 122.6(3) ?
    C4 C3 H3 . . 118.7 ?
    C2 C3 H3 . . 118.7 ?
    C3 C4 C5 . . 123.6(3) ?
    C3 C4 H4 . . 118.2 ?
    C5 C4 H4 . . 118.2 ?
    C4 C5 C6 . . 114.0(2) ?
    C4 C5 C10 . . 112.18(18) ?
    C6 C5 C10 . . 112.93(18) ?
    C4 C5 H5 . . 105.6 ?
    C6 C5 H5 . . 105.6 ?
    C10 C5 H5 . . 105.6 ?
    C7 C6 C5 . . 110.3(2) ?
    C7 C6 H6A . . 109.6 ?
    C5 C6 H6A . . 109.6 ?
    C7 C6 H6B . . 109.6 ?
    C5 C6 H6B . . 109.6 ?
    H6A C6 H6B . . 108.1 ?
    C6 C7 C8 . . 112.61(19) ?
    C6 C7 H7A . . 109.1 ?
    C8 C7 H7A . . 109.1 ?
    C6 C7 H7B . . 109.1 ?
    C8 C7 H7B . . 109.1 ?
    H7A C7 H7B . . 107.8 ?
    C14 C8 C7 . . 111.78(18) ?
    C14 C8 C9 . . 108.42(18) ?
    C7 C8 C9 . . 111.75(17) ?
    C14 C8 H8 . . 108.3 ?
    C7 C8 H8 . . 108.3 ?
    C9 C8 H8 . . 108.3 ?
    C11 C9 C10 . . 114.78(17) ?
    C11 C9 C8 . . 110.83(16) ?
    C10 C9 C8 . . 112.44(17) ?
    C11 C9 H9 . . 106.0 ?
    C10 C9 H9 . . 106.0 ?
    C8 C9 H9 . . 106.0 ?
    C1 C10 C19 . . 108.93(19) ?
    C1 C10 C9 . . 111.59(19) ?
    C19 C10 C9 . . 111.01(18) ?
    C1 C10 C5 . . 105.87(18) ?
    C19 C10 C5 . . 111.4(2) ?
    C9 C10 C5 . . 107.95(16) ?
    C12 C11 C9 . . 113.60(18) ?
    C12 C11 H11A . . 108.8 ?
    C9 C11 H11A . . 108.8 ?
    C12 C11 H11B . . 108.8 ?
    C9 C11 H11B . . 108.8 ?
    H11A C11 H11B . . 107.7 ?
    C13 C12 C11 . . 111.2(2) ?
    C13 C12 H12A . . 109.4 ?
    C11 C12 H12A . . 109.4 ?
    C13 C12 H12B . . 109.4 ?
    C11 C12 H12B . . 109.4 ?
    H12A C12 H12B . . 108.0 ?
    C17 C13 C12 . . 115.5(2) ?
    C17 C13 C18 . . 110.66(18) ?
    C12 C13 C18 . . 111.13(19) ?
    C17 C13 C14 . . 98.27(17) ?
    C12 C13 C14 . . 107.64(17) ?
    C18 C13 C14 . . 113.1(2) ?
    C8 C14 C13 . . 114.43(17) ?
    C8 C14 C15 . . 119.4(2) ?
    C13 C14 C15 . . 103.75(18) ?
    C8 C14 H14 . . 106.1 ?
    C13 C14 H14 . . 106.1 ?
    C15 C14 H14 . . 106.1 ?
    C14 C15 C16 . . 103.8(2) ?
    C14 C15 H15A . . 111.0 ?
    C16 C15 H15A . . 111.0 ?
    C14 C15 H15B . . 111.0 ?
    C16 C15 H15B . . 111.0 ?
    H15A C15 H15B . . 109.0 ?
    C17 C16 C15 . . 105.17(18) ?
    C17 C16 H16A . . 110.7 ?
    C15 C16 H16A . . 110.7 ?
    C17 C16 H16B . . 110.7 ?
    C15 C16 H16B . . 110.7 ?
    H16A C16 H16B . . 108.8 ?
    O17A C17 C13 . . 111.19(17) ?
    O17A C17 C16 . . 113.30(19) ?
    C13 C17 C16 . . 104.5(2) ?
    O17A C17 H17 . . 109.2 ?
    C13 C17 H17 . . 109.2 ?
    C16 C17 H17 . . 109.2 ?
    C13 C18 H18A . . 109.5 ?
    C13 C18 H18B . . 109.5 ?
    H18A C18 H18B . . 109.5 ?
    C13 C18 H18C . . 109.5 ?
    H18A C18 H18C . . 109.5 ?
    H18B C18 H18C . . 109.5 ?
    C10 C19 H19A . . 109.5 ?
    C10 C19 H19B . . 109.5 ?
    H19A C19 H19B . . 109.5 ?
    C10 C19 H19C . . 109.5 ?
    H19A C19 H19C . . 109.5 ?
    H19B C19 H19C . . 109.5 ?
    O17B C17A O17A . . 123.3(3) ?
    O17B C17A C17B . . 125.3(3) ?
    O17A C17A C17B . . 111.4(2) ?
    C17A C17B H17B . . 109.5 ?
    C17A C17B H17C . . 109.5 ?
    H17B C17B H17C . . 109.5 ?
    C17A C17B H17D . . 109.5 ?
    H17B C17B H17D . . 109.5 ?
    H17C C17B H17D . . 109.5 ?
    C17A O17A C17 . . 116.84(19) ?
loop_
    _geom_torsion_atom_site_label_1
    _geom_torsion_atom_site_label_2
    _geom_torsion_atom_site_label_3
    _geom_torsion_atom_site_label_4
    _geom_torsion_site_symmetry_1
    _geom_torsion_site_symmetry_2
    _geom_torsion_site_symmetry_3
    _geom_torsion_site_symmetry_4
    _geom_torsion
    _geom_torsion_publ_flag
    C10 C1 C2 C3 . . . . -37.9(3) ?
    C1 C2 C3 C4 . . . . 6.9(4) ?
    C2 C3 C4 C5 . . . . -1.2(5) ?
    C3 C4 C5 C6 . . . . 155.6(3) ?
    C3 C4 C5 C10 . . . . 25.7(4) ?
    C4 C5 C6 C7 . . . . 172.2(2) ?
    C10 C5 C6 C7 . . . . -58.2(3) ?
    C5 C6 C7 C8 . . . . 54.7(3) ?
    C6 C7 C8 C14 . . . . -174.4(2) ?
    C6 C7 C8 C9 . . . . -52.7(3) ?
    C14 C8 C9 C11 . . . . -53.2(2) ?
    C7 C8 C9 C11 . . . . -176.8(2) ?
    C14 C8 C9 C10 . . . . 176.82(17) ?
    C7 C8 C9 C10 . . . . 53.2(2) ?
    C2 C1 C10 C19 . . . . -60.0(3) ?
    C2 C1 C10 C9 . . . . 177.1(2) ?
    C2 C1 C10 C5 . . . . 59.9(3) ?
    C11 C9 C10 C1 . . . . 61.9(2) ?
    C8 C9 C10 C1 . . . . -170.18(18) ?
    C11 C9 C10 C19 . . . . -59.8(3) ?
    C8 C9 C10 C19 . . . . 68.1(2) ?
    C11 C9 C10 C5 . . . . 177.85(19) ?
    C8 C9 C10 C5 . . . . -54.2(2) ?
    C4 C5 C10 C1 . . . . -52.5(3) ?
    C6 C5 C10 C1 . . . . 177.1(2) ?
    C4 C5 C10 C19 . . . . 65.8(3) ?
    C6 C5 C10 C19 . . . . -64.7(2) ?
    C4 C5 C10 C9 . . . . -172.1(2) ?
    C6 C5 C10 C9 . . . . 57.5(2) ?
    C10 C9 C11 C12 . . . . -177.70(18) ?
    C8 C9 C11 C12 . . . . 53.6(2) ?
    C9 C11 C12 C13 . . . . -55.1(3) ?
    C11 C12 C13 C17 . . . . 163.78(18) ?
    C11 C12 C13 C18 . . . . -69.1(2) ?
    C11 C12 C13 C14 . . . . 55.2(2) ?
    C7 C8 C14 C13 . . . . -177.5(2) ?
    C9 C8 C14 C13 . . . . 58.9(2) ?
    C7 C8 C14 C15 . . . . -53.7(3) ?
    C9 C8 C14 C15 . . . . -177.28(19) ?
    C17 C13 C14 C8 . . . . 179.97(19) ?
    C12 C13 C14 C8 . . . . -59.9(2) ?
    C18 C13 C14 C8 . . . . 63.3(2) ?
    C17 C13 C14 C15 . . . . 48.1(2) ?
    C12 C13 C14 C15 . . . . 168.3(2) ?
    C18 C13 C14 C15 . . . . -68.6(2) ?
    C8 C14 C15 C16 . . . . -162.0(2) ?
    C13 C14 C15 C16 . . . . -33.2(2) ?
    C14 C15 C16 C17 . . . . 4.6(3) ?
    C12 C13 C17 O17A . . . . 78.3(3) ?
    C18 C13 C17 O17A . . . . -49.0(3) ?
    C14 C13 C17 O17A . . . . -167.57(19) ?
    C12 C13 C17 C16 . . . . -159.1(2) ?
    C18 C13 C17 C16 . . . . 73.6(2) ?
    C14 C13 C17 C16 . . . . -45.0(2) ?
    C15 C16 C17 O17A . . . . 146.8(2) ?
    C15 C16 C17 C13 . . . . 25.6(3) ?
    O17B C17A O17A C17 . . . . -0.1(4) ?
    C17B C17A O17A C17 . . . . 179.8(2) ?
    C13 C17 O17A C17A . . . . -164.9(2) ?
    C16 C17 O17A C17A . . . . 77.7(3) ?
    C19 C10 C13 C18 . . . . 3.33(19) ?
data_global
_journal_date_recd_electronic     2009-12-04
_journal_date_accepted     2009-12-10
_journal_name_full     'Acta Crystallographica, Section E'
_journal_year     2010
_journal_volume     66
_journal_issue      1
_journal_page_first     o184
_journal_page_last     o184
_journal_paper_category     QO
_journal_coeditor_code     WN2371
_publ_contact_author_name     ' J.A. Paix\~ao'
_publ_contact_author_address
;
     Faculdade Ci\^encias e Tecnologia
     Departamento de F\'isica
     Universidade de Coimbra
     P-3004-516 Coimbra
     Portugal
;
_publ_contact_author_email     jap@pollux.fis.uc.pt
_publ_contact_author_fax     351-239-829158
_publ_contact_author_phone     351-239-410647
_publ_section_title
;
5\a-Androst-3-en-17\b-yl acetate
;
loop_
    _publ_author_name
    _publ_author_footnote
    _publ_author_address
    'Andrade, L.C.R.' .
;
     CEMDRX
     Departamento de F\'isica
     Faculdade de Ci\^encias e Tecnologia
     Universidade de Coimbra
     P-3004-516 Coimbra
     Portugal
;
    'Paix\~ao, J.A.' .
;
     CEMDRX
     Departamento de F\'isica
     Faculdade de Ci\^encias e Tecnologia
     Universidade de Coimbra
     P-3004-516 Coimbra
     Portugal
;
    'de Almeida, M.J.M.' .
;
     CEMDRX
     Departamento de F\'isica
     Faculdade de Ci\^encias e Tecnologia
     Universidade de Coimbra
     P-3004-516 Coimbra
     Portugal
;
    'Tavares da Silva, E.J.' .
;
     Centro de Estudos Farmac\^euticos
     Laborat\'orio de Qu\'imica Farmac\^eutica
     Faculdade de Farm\'acia
     Universidade de Coimbra
     P-3000-295 Coimbra
     Portugal
;
    'Fernandes Roleira, F.M.' .
;
     Centro de Estudos Farmac\^euticos
     Laborat\'orio de Qu\'imica Farmac\^eutica
     Faculdade de Farm\'acia
     Universidade de Coimbra
     P-3000-295 Coimbra
     Portugal
;
