# Supplementary material for: 5α-Androst-3-en-17β-yl acetate
Source: Acta Crystallogr Sect E Struct Rep Online. 2009 Dec 16;66(Pt 1):o184. doi: 10.1107/S1600536809053264 (PMC2979999; doi:10.1107/S1600536809053264)
Supplement: Supplementary file 2 [file e-66-0o184-Isup2.hkl]

# 
# h,k,l, Fc-squared, Fo-squared, sigma(Fo-squared) and status flag 
# 
data_I
_shelx_title ' 17oac in C2' 
_shelx_refln_list_code          4 
_shelx_F_calc_maximum      207.32 
_exptl_crystal_F_000       696.00 
_reflns_d_resolution_high  0.7586 
 
loop_ 
 _symmetry_equiv_pos_as_xyz 
 'x, y, z' 
 '-x, y, -z' 
 'x+1/2, y+1/2, z' 
 '-x+1/2, y+1/2, -z' 
 
_cell_length_a    14.7728 
_cell_length_b     6.2673 
_cell_length_c    20.2514 
_cell_angle_alpha  90.000 
_cell_angle_beta   99.874 
_cell_angle_gamma  90.000 
 
_shelx_F_squared_multiplier     1.000 
 
loop_ 
 _refln_index_h 
 _refln_index_k 
 _refln_index_l 
 _refln_F_squared_calc 
 _refln_F_squared_meas 
 _refln_F_squared_sigma 
 _refln_observed_status 
   2   0   0      486.25      486.82      2.91 o 
   4   0   0     5041.85     4920.29     21.63 o 
   6   0   0      308.95      348.36      4.24 o 
   8   0   0      462.56      457.37      5.98 o 
  10   0   0       76.79       80.85      4.87 o 
  12   0   0       11.22       19.45      5.69 o 
  14   0   0      487.26      476.70     23.93 o 
  16   0   0       52.87       53.92     12.00 o 
  18   0   0       76.04       77.09     50.07 o 
   1   1   0     2159.23     2116.92      8.84 o 
   3   1   0     6723.84     6690.30     19.42 o 
   5   1   0      324.90      359.53      2.77 o 
   7   1   0      124.93      107.91      2.21 o 
   9   1   0       28.35       23.46      2.24 o 
  11   1   0       38.22       33.81      4.10 o 
  13   1   0      223.27      211.10      8.23 o 
  15   1   0       35.58       36.99      9.38 o 
  17   1   0       17.42        2.85     10.41 o 
   0   2   0      569.36      497.10      5.47 o 
   2   2   0      130.66      134.58      1.98 o 
   4   2   0      261.35      281.61      3.49 o 
   6   2   0     4133.04     4543.98     15.24 o 
   8   2   0     1057.50     1112.25      6.82 o 
  10   2   0      106.68      121.17      4.25 o 
  12   2   0      145.68      132.29      6.23 o 
  14   2   0       73.14       83.38      9.78 o 
  16   2   0       18.97       16.33     11.00 o 
  18   2   0        4.04       26.58     24.23 o 
   1   3   0      418.75      412.67      4.86 o 
   3   3   0      249.21      253.47      2.98 o 
   5   3   0      462.99      413.81      3.64 o 
   7   3   0      817.53      824.11      6.52 o 
   9   3   0      123.21      125.38      4.03 o 
  11   3   0      215.81      192.97      6.18 o 
  13   3   0       98.93       87.54      8.90 o 
  15   3   0       38.24       48.86      9.99 o 
  17   3   0       49.23       66.08     27.53 o 
   0   4   0      486.09      437.20     12.79 o 
   2   4   0       52.77       42.62      3.49 o 
   4   4   0      254.73      247.43      4.06 o 
   6   4   0        8.09        1.98      2.86 o 
   8   4   0        8.03        6.57      3.21 o 
  10   4   0       56.59       50.61      4.67 o 
  12   4   0       30.23       10.22      6.51 o 
  14   4   0       35.45       25.03     15.13 o 
  16   4   0       31.30       39.58     21.92 o 
   1   5   0       38.44       31.27      4.38 o 
   3   5   0      293.38      275.45      8.81 o 
   5   5   0      312.83      282.91      5.17 o 
   7   5   0       39.35       35.87      3.72 o 
   9   5   0       37.01       38.68      5.10 o 
  11   5   0        3.92       -0.79      5.40 o 
  13   5   0       43.72       59.60      7.99 o 
  15   5   0       29.36       22.33     50.89 o 
   0   6   0       77.94       64.38      8.21 o 
   2   6   0       21.91       15.25      6.26 o 
   4   6   0       65.12       66.96      6.25 o 
   6   6   0       41.86       52.40      7.96 o 
   8   6   0       18.13       19.31      7.23 o 
  10   6   0       47.24       58.35      5.32 o 
  12   6   0       59.71       72.52      8.79 o 
   1   7   0       76.70       51.97     31.99 o 
   3   7   0       64.85       71.04     13.60 o 
   5   7   0       11.44       28.39      6.52 o 
   7   7   0        0.60       -7.74     12.39 o 
   9   7   0       34.01       37.63     13.79 o 
   2   8   0       62.61       20.78     45.71 o 
 -18   0   1       14.06        7.37     14.95 o 
 -16   0   1       71.31       82.06     13.58 o 
 -14   0   1      441.29      432.60     23.34 o 
 -12   0   1      175.25      187.79      8.54 o 
 -10   0   1       17.97       10.70      3.60 o 
  -8   0   1       18.42       19.98      2.64 o 
  -6   0   1       25.96       27.63      2.09 o 
  -4   0   1        0.00        0.14      1.54 o 
  -2   0   1    11220.77    10985.38     39.82 o 
   2   0   1     4495.81     4409.25     19.49 o 
   4   0   1     2685.54     2672.02     14.01 o 
   6   0   1       80.59       83.34      2.64 o 
   8   0   1     1836.35     1935.48     13.37 o 
  10   0   1      194.90      189.02      6.48 o 
  12   0   1        3.59        1.26      5.46 o 
  14   0   1        0.07       -1.63      8.81 o 
  16   0   1      119.94      104.47     14.19 o 
  18   0   1        9.96       46.87     21.50 o 
 -17   1   1       37.66       15.48     12.24 o 
 -15   1   1        1.12        3.46      6.76 o 
 -13   1   1      409.37      411.32     10.07 o 
 -11   1   1      174.53      179.13      4.92 o 
  -9   1   1      165.74      152.54      3.12 o 
  -7   1   1     1510.03     1566.78      7.61 o 
  -5   1   1     1433.94     1462.53      5.83 o 
  -3   1   1      177.93      198.06      1.91 o 
  -1   1   1     9632.56     9119.79     34.87 o 
   1   1   1     8928.44     8427.05     30.10 o 
   3   1   1     2548.05     2465.18      8.05 o 
   5   1   1     2830.35     3000.99     10.42 o 
   7   1   1      846.93      860.76      5.32 o 
   9   1   1      211.27      226.48      4.11 o 
  11   1   1       27.66       25.05      4.03 o 
  13   1   1      530.91      535.64     12.29 o 
  15   1   1       62.99       46.31     10.15 o 
  17   1   1       21.40       19.18     10.07 o 
 -18   2   1        1.70       31.29     24.77 o 
 -16   2   1       13.38       13.68      9.14 o 
 -14   2   1      449.92      439.16     14.59 o 
 -12   2   1     1059.46     1018.88     13.10 o 
 -10   2   1      121.55      120.04      4.21 o 
  -8   2   1      650.68      673.12      5.40 o 
  -6   2   1     1595.03     1675.60      7.21 o 
  -4   2   1      221.72      217.00      2.46 o 
  -2   2   1     2529.79     2469.18     10.64 o 
   0   2   1     4168.91     3853.43     21.28 o 
   2   2   1      964.34      968.54      4.69 o 
   4   2   1      551.68      588.28      3.84 o 
   6   2   1      166.47      172.41      2.53 o 
   8   2   1       80.85       90.16      2.78 o 
  10   2   1       39.75       37.57      3.42 o 
  12   2   1       44.88       39.02      5.08 o 
  14   2   1       41.08       30.04      7.74 o 
  16   2   1       20.10       29.65      9.11 o 
 -17   3   1       22.55       56.05     24.89 o 
 -15   3   1        2.90        3.74      8.41 o 
 -13   3   1       54.98       46.64      7.89 o 
 -11   3   1       56.95       59.38      5.02 o 
  -9   3   1       55.55       47.31      3.36 o 
  -7   3   1     1516.02     1543.98      9.56 o 
  -5   3   1      862.99      821.23      5.06 o 
  -3   3   1     1234.58     1145.51      6.99 o 
  -1   3   1       39.39       39.80      2.69 o 
   1   3   1       39.41       41.48      2.06 o 
   3   3   1      914.14      919.21      5.46 o 
   5   3   1      344.41      318.63      3.47 o 
   7   3   1      132.83      132.19      2.96 o 
   9   3   1      294.58      280.34      5.02 o 
  11   3   1      241.84      225.42      6.54 o 
  13   3   1       22.13       13.85      8.40 o 
  15   3   1        8.58       11.46     11.34 o 
  17   3   1       47.90       35.81     19.59 o 
 -16   4   1        0.58        9.82     18.49 o 
 -14   4   1       21.57       25.90      8.43 o 
 -12   4   1       22.78       28.50      6.13 o 
 -10   4   1       83.77       86.75      4.52 o 
  -8   4   1        2.81       -2.93      2.93 o 
  -6   4   1      399.76      368.41      5.88 o 
  -4   4   1       55.29       59.55      2.71 o 
  -2   4   1      122.86      127.28      4.61 o 
   0   4   1      135.67      135.73      2.53 o 
   2   4   1       75.51       76.52      3.53 o 
   4   4   1      146.45      153.15      3.39 o 
   6   4   1       81.93       89.26      3.61 o 
   8   4   1       35.78       28.42      3.42 o 
  10   4   1       61.05       54.46      4.49 o 
  12   4   1       44.04       34.01      6.53 o 
  14   4   1       61.85       67.08     11.80 o 
  16   4   1      105.67      134.72     28.65 o 
 -15   5   1        5.16       17.83     24.72 o 
 -13   5   1       10.96       10.84      7.06 o 
 -11   5   1        6.60       -3.13      5.20 o 
  -9   5   1       31.21       33.78      5.10 o 
  -7   5   1      208.34      198.22      5.60 o 
  -5   5   1      465.42      445.35      9.58 o 
  -3   5   1        5.32       -1.27      4.79 o 
  -1   5   1       40.40       37.62      4.42 o 
   1   5   1       42.64       41.28      4.80 o 
   3   5   1      102.31      102.83      7.66 o 
   5   5   1      112.73      114.84      4.50 o 
   7   5   1       23.89       20.09      3.79 o 
   9   5   1        4.92       -0.14      4.60 o 
  11   5   1       25.39       14.88      6.89 o 
  13   5   1       12.45        8.97      6.79 o 
  15   5   1        2.79       -6.76     15.49 o 
 -12   6   1       28.36       39.08      7.83 o 
 -10   6   1       60.52       64.19      5.52 o 
  -8   6   1       20.93       15.12      8.31 o 
  -6   6   1        1.26       12.42      8.33 o 
  -4   6   1       64.88       67.28      6.22 o 
  -2   6   1       16.87        9.43      5.93 o 
   0   6   1       14.91       17.80      4.91 o 
   2   6   1        9.45        8.17      6.20 o 
   4   6   1      183.09      181.62      8.25 o 
   6   6   1       17.33       15.13      7.14 o 
   8   6   1       21.70       16.04      6.16 o 
  10   6   1       54.55       55.86      6.45 o 
  12   6   1        2.63        7.41      7.46 o 
  -9   7   1        2.13        5.13     11.87 o 
  -7   7   1        0.85        3.59     10.69 o 
  -5   7   1       18.84       23.92      8.02 o 
  -3   7   1       16.02       27.49     12.29 o 
  -1   7   1        3.58      -21.46     21.46 o 
   1   7   1       40.62       47.18     32.20 o 
   3   7   1       73.54       79.81     14.73 o 
   5   7   1       19.61       38.42      7.12 o 
   7   7   1       14.77        4.97     10.84 o 
   9   7   1       59.50       71.34     34.42 o 
  -4   8   1       57.81       79.51     27.41 o 
  -2   8   1        7.42      -13.11     23.42 o 
   2   8   1       23.30        6.65     13.91 o 
 -18   0   2        6.08      -11.66     12.96 o 
 -16   0   2      112.06      113.50     26.07 o 
 -14   0   2      112.83      113.20     13.64 o 
 -12   0   2       25.77       24.59      5.71 o 
 -10   0   2        8.48        7.94      3.52 o 
  -8   0   2      176.93      187.35      4.32 o 
  -6   0   2       13.41        7.97      1.86 o 
  -4   0   2     1566.08     1525.86      8.68 o 
  -2   0   2    11428.85    11329.51     49.22 o 
   0   0   2     5171.99     4714.77     21.63 o 
   2   0   2      139.73      126.01      1.95 o 
   4   0   2      930.68     1022.90      6.91 o 
   6   0   2       14.67       21.03      2.02 o 
   8   0   2       85.25       73.77      3.75 o 
  10   0   2      650.01      661.23     12.64 o 
  12   0   2     2221.23     2164.30     25.53 o 
  14   0   2       52.40       56.92     10.09 o 
  16   0   2       86.66      107.55     15.74 o 
  18   0   2        5.67       33.23     23.40 o 
 -17   1   2       20.59       20.26     13.71 o 
 -15   1   2       26.48       26.60      9.24 o 
 -13   1   2      541.43      565.89     13.31 o 
 -11   1   2       68.86       70.85      4.02 o 
  -9   1   2      113.82      112.53      2.85 o 
  -7   1   2      222.43      233.78      2.74 o 
  -5   1   2     1758.85     1832.03      7.30 o 
  -3   1   2     2388.92     2235.84      7.55 o 
  -1   1   2    23692.85    21569.95     79.27 o 
   1   1   2     4836.77     4584.79     15.06 o 
   3   1   2     1941.23     1935.29      6.76 o 
   5   1   2     1761.60     1905.59      7.63 o 
   7   1   2     1785.80     1896.11      8.73 o 
   9   1   2      203.74      228.47      3.90 o 
  11   1   2      619.00      595.11      9.63 o 
  13   1   2      156.82      167.42      8.21 o 
  15   1   2       65.94       71.52     10.68 o 
  17   1   2       12.26        6.75     12.51 o 
 -16   2   2        0.97       -3.83      9.03 o 
 -14   2   2      172.29      170.76     10.72 o 
 -12   2   2      408.25      376.89      8.25 o 
 -10   2   2      304.61      315.19      5.64 o 
  -8   2   2      368.08      370.21      4.16 o 
  -6   2   2       88.17       97.73      1.95 o 
  -4   2   2     2394.46     2386.44      9.40 o 
  -2   2   2      292.99      299.12      2.35 o 
   0   2   2      734.03      677.84      3.47 o 
   2   2   2      120.09      112.34      1.76 o 
   4   2   2     9086.92     9322.00     29.98 o 
   6   2   2     5915.62     6582.71     22.37 o 
   8   2   2      275.53      249.61      3.92 o 
  10   2   2      580.10      579.97      7.95 o 
  12   2   2       32.86       40.32      5.74 o 
  14   2   2       24.32        8.73      6.91 o 
  16   2   2       26.47       14.91      7.79 o 
 -17   3   2        5.36       -0.70     22.66 o 
 -15   3   2        0.31       -0.74      8.57 o 
 -13   3   2      212.05      238.10     10.03 o 
 -11   3   2       61.31       68.92      4.70 o 
  -9   3   2     1392.84     1343.57     10.35 o 
  -7   3   2      393.88      409.01      4.85 o 
  -5   3   2      186.53      175.15      2.64 o 
  -3   3   2       31.09       37.86      1.73 o 
  -1   3   2      496.14      496.10      3.85 o 
   1   3   2      350.25      329.37      2.83 o 
   3   3   2      732.77      736.91      5.18 o 
   5   3   2     1113.17     1206.29      6.40 o 
   7   3   2      472.65      512.49      4.92 o 
   9   3   2       52.54       38.58      3.25 o 
  11   3   2      311.17      281.80      7.26 o 
  13   3   2       70.08       82.20      8.08 o 
  15   3   2        6.17       19.07     14.95 o 
  17   3   2       41.68       43.18     18.55 o 
 -16   4   2       61.72       93.57     24.19 o 
 -14   4   2       13.19       13.91     10.39 o 
 -12   4   2       16.91       10.93      5.60 o 
 -10   4   2       21.24       19.23      3.80 o 
  -8   4   2      189.77      178.86      5.23 o 
  -6   4   2      674.68      654.53      7.10 o 
  -4   4   2        2.45       -1.28      2.16 o 
  -2   4   2       47.45       58.54      3.25 o 
   0   4   2      109.23      105.02      2.06 o 
   2   4   2       17.44       12.56      1.85 o 
   4   4   2      166.75      170.49      3.51 o 
   6   4   2        9.92        8.64      2.67 o 
   8   4   2        9.22        9.22      2.94 o 
  10   4   2       28.39       29.84      4.60 o 
  12   4   2        5.84        6.66      5.98 o 
  14   4   2       14.28        9.01      8.05 o 
  16   4   2       69.53       61.17     25.14 o 
 -15   5   2       43.83       44.25     15.55 o 
 -13   5   2        3.26       14.84      6.46 o 
 -11   5   2       75.28       70.95      6.66 o 
  -9   5   2       18.17       11.68      5.05 o 
  -7   5   2      143.98      145.27      4.96 o 
  -5   5   2      460.26      462.28      6.36 o 
  -3   5   2       52.40       44.21      5.29 o 
  -1   5   2       86.97       79.06      4.03 o 
   1   5   2       13.13        7.43      2.92 o 
   3   5   2      154.97      136.36      6.61 o 
   5   5   2      126.82      139.77      5.28 o 
   7   5   2      161.88      164.82      5.20 o 
   9   5   2      120.38      129.50      5.68 o 
  11   5   2       18.79       22.06      6.26 o 
  13   5   2       37.56       58.51      8.19 o 
 -12   6   2       99.53      117.68      9.52 o 
 -10   6   2       79.94       88.58      5.83 o 
  -8   6   2       13.34       -5.00     14.38 o 
  -6   6   2       50.25       47.92      6.68 o 
  -4   6   2       13.01       15.55      6.62 o 
  -2   6   2       33.05       41.31      6.56 o 
   0   6   2       30.01       18.56      5.22 o 
   2   6   2       20.86       10.72      8.24 o 
   4   6   2      301.37      286.23     15.71 o 
   6   6   2       45.43       59.13      8.50 o 
   8   6   2       71.93       72.28      7.22 o 
  10   6   2       12.93       10.18      4.19 o 
  12   6   2        9.19        7.30      8.76 o 
  -9   7   2        8.50       23.03     27.04 o 
  -7   7   2       16.34       23.38     17.02 o 
  -5   7   2        5.36        9.34      6.54 o 
  -3   7   2        5.70        3.15     12.01 o 
  -1   7   2       19.56        0.95     27.99 o 
   1   7   2       99.12      110.95     36.32 o 
   3   7   2      124.76      127.55      7.75 o 
   5   7   2       14.55       27.82      7.08 o 
   7   7   2       15.54       18.60     11.77 o 
   9   7   2       69.02       69.69     16.61 o 
  -4   8   2       16.17       15.66     11.40 o 
  -2   8   2       23.40      -14.55     29.82 o 
   2   8   2       48.28      -30.63     32.81 o 
 -18   0   3       10.64      -10.32     13.09 o 
 -16   0   3        3.04      -10.93     10.93 o 
 -14   0   3       15.34        6.39     17.33 o 
 -12   0   3        1.84        2.02      5.82 o 
 -10   0   3       76.82       75.40      4.46 o 
  -8   0   3      185.97      196.59      4.32 o 
  -6   0   3      771.45      771.24      6.30 o 
  -4   0   3      455.73      429.32      4.40 o 
  -2   0   3    42982.04    40197.10    165.71 o 
   0   0   3       20.37       21.45      0.89 o 
   2   0   3      734.50      695.04      4.89 o 
   4   0   3       24.68       15.42      1.98 o 
   6   0   3     1157.47     1253.85      9.03 o 
   8   0   3      330.65      347.46      5.90 o 
  10   0   3      654.33      683.38     14.03 o 
  12   0   3        3.47        4.23      5.60 o 
  14   0   3        2.42       -7.87      7.87 o 
  16   0   3       29.10       24.47     11.40 o 
 -17   1   3       30.09       39.46     16.59 o 
 -15   1   3      236.17      255.54     14.88 o 
 -13   1   3      150.47      165.74      7.58 o 
 -11   1   3      337.38      313.12      5.95 o 
  -9   1   3      201.46      183.48      3.29 o 
  -7   1   3      183.55      183.92      2.50 o 
  -5   1   3      436.15      458.18      3.19 o 
  -3   1   3     1143.06     1097.23      4.52 o 
  -1   1   3    21917.43    20369.31     61.98 o 
   1   1   3    10553.96     9974.66     28.65 o 
   3   1   3      981.81      975.01      4.35 o 
   5   1   3      782.30      852.94      4.66 o 
   7   1   3      152.03      180.48      2.86 o 
   9   1   3      287.21      257.96      4.81 o 
  11   1   3       26.66       18.22      4.11 o 
  13   1   3       93.97       76.23      6.87 o 
  15   1   3       55.06       60.75     10.55 o 
  17   1   3        8.13        6.51      9.95 o 
 -16   2   3      108.05      109.05     14.82 o 
 -14   2   3       76.67       85.55     12.52 o 
 -12   2   3       98.76      108.25      5.58 o 
 -10   2   3      421.50      443.40      6.29 o 
  -8   2   3       27.30       23.10      2.04 o 
  -6   2   3      395.44      370.70      3.31 o 
  -4   2   3      636.50      656.74      3.86 o 
  -2   2   3      578.03      578.67      3.57 o 
   0   2   3      346.89      344.37      2.74 o 
   2   2   3      274.40      280.76      2.30 o 
   4   2   3    10313.86    10850.82     34.01 o 
   6   2   3      870.97      896.50      5.40 o 
   8   2   3      114.61      118.20      3.17 o 
  10   2   3       43.66       47.26      3.89 o 
  12   2   3      455.82      451.82     10.98 o 
  14   2   3       23.13       22.37      7.77 o 
  16   2   3        6.26        5.97      8.40 o 
 -17   3   3       19.50       22.99     22.29 o 
 -15   3   3       71.83       68.94     20.50 o 
 -13   3   3       77.54       84.81      7.55 o 
 -11   3   3       83.78       85.52      5.50 o 
  -9   3   3      675.93      654.25      7.45 o 
  -7   3   3      161.27      166.53      3.67 o 
  -5   3   3      188.68      182.40      2.77 o 
  -3   3   3       77.46       82.15      2.18 o 
  -1   3   3      225.45      220.12      2.34 o 
   1   3   3      283.73      256.32      3.04 o 
   3   3   3       70.88       78.28      1.65 o 
   5   3   3      979.93     1028.70      6.11 o 
   7   3   3      281.72      315.36      4.25 o 
   9   3   3       27.27       19.98      3.20 o 
  11   3   3        5.13        1.84      3.92 o 
  13   3   3        0.32        5.39      6.96 o 
  15   3   3        7.86       -5.43      7.74 o 
  17   3   3        0.65       -8.81     14.84 o 
 -14   4   3       20.50       14.72      9.03 o 
 -12   4   3        1.60        3.31      5.87 o 
 -10   4   3      229.55      222.13      5.91 o 
  -8   4   3      472.31      469.85      6.78 o 
  -6   4   3      613.42      595.42      6.84 o 
  -4   4   3      289.93      313.34      4.51 o 
  -2   4   3       43.43       44.81      1.90 o 
   0   4   3       13.46       17.85      1.75 o 
   2   4   3      239.93      243.01      3.98 o 
   4   4   3      518.15      503.03      5.40 o 
   6   4   3       67.30       75.65      3.56 o 
   8   4   3      140.68      135.22      4.27 o 
  10   4   3        6.16        7.06      5.45 o 
  12   4   3       15.46       19.66      6.70 o 
  14   4   3       20.10       14.71      8.72 o 
  16   4   3       50.62       67.40     26.33 o 
 -15   5   3       33.15       68.08     16.54 o 
 -13   5   3       54.18       62.59      7.51 o 
 -11   5   3       15.29       13.14      5.59 o 
  -9   5   3        4.53        1.25      4.74 o 
  -7   5   3      142.36      144.11      4.73 o 
  -5   5   3       71.25       67.54      3.43 o 
  -3   5   3       59.70       54.68      4.30 o 
  -1   5   3       22.65       16.10      3.69 o 
   1   5   3       47.88       45.32      3.49 o 
   3   5   3      188.98      180.93      5.76 o 
   5   5   3       57.23       58.34      3.94 o 
   7   5   3      161.78      174.86      6.29 o 
   9   5   3       30.59       23.15      4.52 o 
  11   5   3        5.96       13.88      6.13 o 
  13   5   3        4.12        8.19      7.39 o 
 -12   6   3       48.03       55.82      8.40 o 
 -10   6   3       21.01       20.73      4.71 o 
  -8   6   3        0.06       -2.16      6.32 o 
  -6   6   3        3.81       13.08      6.11 o 
  -4   6   3       13.51        9.91      5.35 o 
  -2   6   3       14.34       18.41      6.13 o 
   0   6   3       48.63       61.95     12.86 o 
   2   6   3      126.80      131.14      6.95 o 
   4   6   3       34.28       50.81     11.64 o 
   6   6   3       34.13       38.49      6.78 o 
   8   6   3        0.79        8.97      5.68 o 
  10   6   3        6.33        2.56      4.74 o 
  12   6   3        4.26       -3.67     16.05 o 
  -9   7   3       14.35       76.90     31.95 o 
  -7   7   3       15.65        7.23     12.62 o 
  -5   7   3       15.34       22.21      7.13 o 
  -3   7   3       12.46        0.66      7.05 o 
  -1   7   3       37.83      -18.41     23.73 o 
   1   7   3      140.59      130.18     35.17 o 
   3   7   3       13.32       -5.88      7.88 o 
   5   7   3        4.95        7.63      6.95 o 
   7   7   3       36.81       46.44     10.15 o 
   9   7   3       54.78       59.38     17.20 o 
  -4   8   3       12.13        7.79     23.36 o 
  -2   8   3        5.90      -12.98     12.98 o 
   2   8   3        0.12      -12.33     12.33 o 
 -18   0   4       46.66       63.02     17.45 o 
 -16   0   4      265.80      262.62     22.30 o 
 -14   0   4        3.65       -8.56      8.56 o 
 -12   0   4        0.05        1.57      6.44 o 
 -10   0   4      119.43      129.95      5.01 o 
  -8   0   4      683.53      677.52      7.53 o 
  -6   0   4       68.03       76.25      2.56 o 
  -4   0   4      676.47      722.02      5.58 o 
  -2   0   4     1396.61     1280.33      7.11 o 
   0   0   4     2716.65     2531.64     12.21 o 
   2   0   4      547.99      522.42      4.26 o 
   4   0   4     1854.27     1715.41      9.85 o 
   6   0   4     2021.99     1993.27     11.60 o 
   8   0   4      228.91      245.47      5.03 o 
  10   0   4      110.42      126.65      7.30 o 
  12   0   4     1078.35     1020.38     18.57 o 
  14   0   4       17.05       15.08      8.96 o 
  16   0   4        0.17        0.84     13.21 o 
 -17   1   4        4.90      -15.05     15.05 o 
 -15   1   4       38.65       51.85     13.94 o 
 -13   1   4      280.38      270.42     10.59 o 
 -11   1   4       68.02       71.34      4.07 o 
  -9   1   4      466.30      453.49      4.80 o 
  -7   1   4      140.04      148.55      2.49 o 
  -5   1   4     1005.89      985.76      4.98 o 
  -3   1   4    13286.83    12899.12     37.64 o 
  -1   1   4     3760.86     3651.15     10.42 o 
   1   1   4     3737.02     3506.26     10.65 o 
   3   1   4        3.03       -0.04      1.15 o 
   5   1   4     5955.53     6595.30     21.36 o 
   7   1   4       87.10       82.96      2.41 o 
   9   1   4      275.32      248.56      4.97 o 
  11   1   4     1422.32     1370.68     14.13 o 
  13   1   4       22.13       31.95      6.84 o 
  15   1   4       26.29       29.69     10.01 o 
  17   1   4       11.92       -2.88     18.96 o 
 -16   2   4       36.90       41.18     12.46 o 
 -14   2   4      353.58      341.19     27.41 o 
 -12   2   4      326.60      315.21      8.50 o 
 -10   2   4       74.48       75.99      3.99 o 
  -8   2   4       84.67       94.70      2.76 o 
  -6   2   4      111.89      107.32      2.14 o 
  -4   2   4      245.45      258.57      2.59 o 
  -2   2   4     3123.03     3161.72     11.63 o 
   0   2   4      707.33      679.75      3.55 o 
   2   2   4     1440.30     1414.89      5.79 o 
   4   2   4     2002.07     2170.64      8.67 o 
   6   2   4      512.95      560.54      4.38 o 
   8   2   4       98.29      101.36      3.27 o 
  10   2   4       17.82        5.35      3.44 o 
  12   2   4       62.27       64.14      6.82 o 
  14   2   4       14.62        5.45      7.10 o 
  16   2   4        3.42        6.73      8.45 o 
 -17   3   4        0.21      -13.79     21.17 o 
 -15   3   4       22.97       12.12     10.06 o 
 -13   3   4       14.06       28.37      6.69 o 
 -11   3   4       64.55       59.67      4.91 o 
  -9   3   4      998.60      958.88      8.87 o 
  -7   3   4      442.08      410.39      4.59 o 
  -5   3   4       57.56       70.75      2.12 o 
  -3   3   4      184.23      220.02      2.90 o 
  -1   3   4      185.15      231.33      2.52 o 
   1   3   4      246.92      251.19      2.87 o 
   3   3   4     1794.79     1832.35      7.88 o 
   5   3   4     1217.95     1299.88      7.50 o 
   7   3   4      179.15      197.51      3.96 o 
   9   3   4       37.92       29.65      3.77 o 
  11   3   4       16.66       19.21      4.23 o 
  13   3   4       10.95        4.61      7.24 o 
  15   3   4       26.59       19.32      8.56 o 
  17   3   4       51.17       17.67     22.62 o 
 -14   4   4       12.90       16.25      8.85 o 
 -12   4   4       31.86       35.78      6.30 o 
 -10   4   4       71.83       61.65      4.38 o 
  -8   4   4     1539.57     1504.61     13.47 o 
  -6   4   4     1226.63     1144.68      9.51 o 
  -4   4   4      362.17      357.42      6.08 o 
  -2   4   4       34.19       37.98      1.90 o 
   0   4   4       17.04       17.98      1.98 o 
   2   4   4       79.18       66.74      3.01 o 
   4   4   4      130.38      140.33      3.71 o 
   6   4   4      171.46      163.04      4.27 o 
   8   4   4       87.31       94.67      3.94 o 
  10   4   4      122.90       94.29      6.44 o 
  12   4   4       22.77       11.40      6.74 o 
  14   4   4        4.13        1.82      8.70 o 
 -15   5   4        8.80        5.12     25.01 o 
 -13   5   4       63.67       86.04      8.04 o 
 -11   5   4       49.09       51.13      8.17 o 
  -9   5   4       38.20       37.25      5.61 o 
  -7   5   4      194.53      200.20      5.74 o 
  -5   5   4      153.18      159.07      4.24 o 
  -3   5   4      209.74      191.84      7.50 o 
  -1   5   4        3.11        6.66      2.83 o 
   1   5   4       68.61       80.20      3.68 o 
   3   5   4       36.54       34.48      4.32 o 
   5   5   4        1.79        6.67      3.61 o 
   7   5   4       99.96       90.27      5.16 o 
   9   5   4       27.90       32.30      5.07 o 
  11   5   4        7.98       10.17      5.98 o 
  13   5   4        0.61        1.35      9.85 o 
 -12   6   4       26.94       32.87      8.08 o 
 -10   6   4       11.40       12.12      5.56 o 
  -8   6   4       46.99       47.16      7.83 o 
  -6   6   4       38.10       42.12      6.83 o 
  -4   6   4       21.96       33.50      6.17 o 
  -2   6   4      129.19      134.99      6.88 o 
   0   6   4      125.34      127.50     11.04 o 
   2   6   4      329.74      340.87     22.98 o 
   4   6   4       27.12       30.80      7.00 o 
   6   6   4      168.79      155.70      8.15 o 
   8   6   4        4.07        5.33      6.02 o 
  10   6   4        3.47        3.26      5.94 o 
  12   6   4       14.17       10.14     11.39 o 
  -9   7   4        1.95        3.88     26.09 o 
  -7   7   4        1.55        2.32     10.55 o 
  -5   7   4        1.37        7.65      5.82 o 
  -3   7   4        5.15        4.21     17.22 o 
  -1   7   4       19.06      -17.75     25.71 o 
   1   7   4       89.33       63.23     31.53 o 
   3   7   4       28.74       11.57      8.86 o 
   5   7   4        1.38       -5.74     10.74 o 
   7   7   4       21.62        6.76     12.72 o 
   9   7   4       44.00       42.27     21.42 o 
  -4   8   4       18.44       21.02     35.33 o 
  -2   8   4       15.97      -12.67     35.21 o 
 -18   0   5        1.53        3.38     13.85 o 
 -16   0   5        1.96      -11.31     11.31 o 
 -14   0   5       98.31       95.54     16.47 o 
 -12   0   5      144.78      150.81      9.09 o 
 -10   0   5       38.31       45.76      4.93 o 
  -8   0   5      825.86      786.45      7.99 o 
  -6   0   5       64.50       61.96      2.26 o 
  -4   0   5     1147.78     1101.59      7.19 o 
  -2   0   5      454.93      407.33      3.69 o 
   0   0   5       19.92       23.88      1.54 o 
   2   0   5     1201.41     1130.92      6.87 o 
   4   0   5       42.77       36.01      2.23 o 
   6   0   5       81.45       76.68      3.04 o 
   8   0   5      875.96      876.24      8.98 o 
  10   0   5     2423.56     2535.02     28.99 o 
  12   0   5      147.73      147.22     14.39 o 
  14   0   5       61.88       38.44     15.37 o 
  16   0   5       13.98       20.55     11.88 o 
 -17   1   5       44.03       42.37     15.54 o 
 -15   1   5      711.07      716.61     22.17 o 
 -13   1   5      178.44      159.26      8.88 o 
 -11   1   5      139.81      146.96      5.80 o 
  -9   1   5       93.34       99.00      2.90 o 
  -7   1   5     1248.08     1269.06      6.75 o 
  -5   1   5      212.42      225.50      2.61 o 
  -3   1   5     7351.85     7310.45     21.94 o 
  -1   1   5      962.66      904.27      3.59 o 
   1   1   5     2690.75     2545.77      8.04 o 
   3   1   5     2412.83     2385.07      8.61 o 
   5   1   5     5616.72     5952.23     19.28 o 
   7   1   5      143.60      161.25      3.08 o 
   9   1   5      182.85      178.86      4.67 o 
  11   1   5      153.49      150.35      6.24 o 
  13   1   5       68.18       71.62      7.86 o 
  15   1   5        0.64       12.15      9.14 o 
  17   1   5       47.18       30.59     12.93 o 
 -16   2   5       87.18       88.06     13.79 o 
 -14   2   5       53.44       58.52     11.53 o 
 -12   2   5      172.38      169.47      6.98 o 
 -10   2   5      158.93      159.16      4.94 o 
  -8   2   5       85.35       81.83      2.84 o 
  -6   2   5      141.03      142.44      2.48 o 
  -4   2   5      333.90      388.51      3.11 o 
  -2   2   5     1401.16     1435.32      6.10 o 
   0   2   5      728.80      733.88      3.73 o 
   2   2   5     1199.16     1196.03      5.12 o 
   4   2   5      739.84      846.59      4.69 o 
   6   2   5       24.85       24.95      1.97 o 
   8   2   5       18.30       27.99      2.81 o 
  10   2   5       84.85       90.56      4.88 o 
  12   2   5       31.77       40.10      6.32 o 
  14   2   5       58.96       76.95      9.91 o 
  16   2   5       24.46       29.27      9.49 o 
 -17   3   5       16.45        6.85     22.70 o 
 -15   3   5        1.70       -8.75      8.75 o 
 -13   3   5        0.76       -6.37      6.70 o 
 -11   3   5      441.98      441.45      9.18 o 
  -9   3   5      614.35      589.17      7.80 o 
  -7   3   5      890.90      854.20      6.39 o 
  -5   3   5       12.00       12.38      1.88 o 
  -3   3   5       48.79       34.67      1.64 o 
  -1   3   5      746.62      760.01      4.82 o 
   1   3   5      321.22      327.68      3.24 o 
   3   3   5     1657.76     1731.73      7.73 o 
   5   3   5      126.05      113.59      2.61 o 
   7   3   5      100.73       91.22      3.34 o 
   9   3   5       14.57       14.72      3.69 o 
  11   3   5       70.83       63.28      5.81 o 
  13   3   5       10.20        9.48      7.77 o 
  15   3   5       14.97       14.69      8.81 o 
 -16   4   5        2.79       44.04     21.09 o 
 -14   4   5        1.23        6.42      7.29 o 
 -12   4   5       90.70       94.87      7.24 o 
 -10   4   5      418.66      387.19      8.39 o 
  -8   4   5     1026.78     1036.99      9.48 o 
  -6   4   5      279.95      279.81      5.62 o 
  -4   4   5       23.05       24.05      2.57 o 
  -2   4   5       44.57       33.75      2.30 o 
   0   4   5      299.21      300.51      3.94 o 
   2   4   5       48.50       55.08      2.85 o 
   4   4   5      172.62      195.24      4.04 o 
   6   4   5       98.73       95.19      3.78 o 
   8   4   5        4.36        4.37      3.26 o 
  10   4   5       29.08       25.29      5.35 o 
  12   4   5       32.29       44.15      6.80 o 
  14   4   5        9.49        5.51      9.29 o 
 -15   5   5       19.42       21.65     15.28 o 
 -13   5   5        5.27        2.25      6.18 o 
 -11   5   5       69.77       77.10      8.42 o 
  -9   5   5        6.95        4.10      4.68 o 
  -7   5   5       51.59       54.40      4.94 o 
  -5   5   5      283.02      276.97      4.99 o 
  -3   5   5      135.20      132.55      4.83 o 
  -1   5   5       52.18       58.89      3.76 o 
   1   5   5       53.34       55.41      4.19 o 
   3   5   5       94.33      106.81      3.81 o 
   5   5   5      434.87      417.83      7.13 o 
   7   5   5       88.70       88.15      5.36 o 
   9   5   5       10.02       10.13      6.56 o 
  11   5   5       11.56       22.81      6.48 o 
  13   5   5       12.85       -0.66     12.70 o 
 -12   6   5       17.77       28.37      7.76 o 
 -10   6   5        5.38        6.19      4.11 o 
  -8   6   5       18.30        6.48     10.67 o 
  -6   6   5       31.61       28.95      4.39 o 
  -4   6   5       77.43       78.37      8.63 o 
  -2   6   5      125.54      119.93      6.13 o 
   0   6   5       50.28       43.15      4.18 o 
   2   6   5      164.81      161.28     13.99 o 
   4   6   5       36.28       44.13      7.86 o 
   6   6   5        4.37       -0.83      5.87 o 
   8   6   5       15.24       10.88      6.62 o 
  10   6   5        1.28        0.08      6.07 o 
  12   6   5        2.76      -11.69     20.37 o 
  -9   7   5        3.75      -20.47     23.40 o 
  -7   7   5        1.09       -0.25     21.31 o 
  -5   7   5        1.69        8.28      6.39 o 
  -3   7   5        0.91       -0.10      6.54 o 
  -1   7   5       17.71      -13.74     25.34 o 
   3   7   5       58.11       48.59     19.74 o 
   5   7   5        1.27       -7.15      9.88 o 
   7   7   5       40.66       66.16     48.38 o 
  -2   8   5        2.51       -4.96     48.75 o 
 -18   0   6        4.07       -1.73     13.26 o 
 -16   0   6        7.32        6.03     12.49 o 
 -14   0   6      341.59      347.24     18.44 o 
 -12   0   6        1.07        3.31      6.08 o 
 -10   0   6        4.19       -1.73      5.24 o 
  -8   0   6       88.42       81.24      3.38 o 
  -6   0   6       32.61       33.41      2.26 o 
  -4   0   6     2730.69     2826.42     14.19 o 
  -2   0   6     3344.80     3201.82     14.65 o 
   0   0   6      617.47      596.98      4.89 o 
   2   0   6      121.69      122.20      2.71 o 
   4   0   6      804.04      887.24      6.79 o 
   6   0   6       53.38       35.80      2.95 o 
   8   0   6     1255.28     1251.59     11.49 o 
  10   0   6     3142.81     3086.12     32.94 o 
  12   0   6       15.84        9.83      7.99 o 
  14   0   6        2.20        3.48      9.55 o 
  16   0   6       16.78       14.18     17.50 o 
 -17   1   6       39.14       42.38     15.10 o 
 -15   1   6       50.15       44.50     11.45 o 
 -13   1   6       77.84       82.94      7.59 o 
 -11   1   6       47.80       46.39      4.50 o 
  -9   1   6      177.27      175.14      3.61 o 
  -7   1   6      189.26      208.08      3.20 o 
  -5   1   6      374.76      364.79      3.27 o 
  -3   1   6     3710.71     3612.28     11.72 o 
  -1   1   6     1884.34     1789.74      6.50 o 
   1   1   6     3190.82     3080.64      9.83 o 
   3   1   6      703.93      808.94      4.38 o 
   5   1   6      378.50      441.48      3.91 o 
   7   1   6      347.25      377.05      4.54 o 
   9   1   6      884.38      879.16      9.02 o 
  11   1   6      209.13      208.24      6.83 o 
  13   1   6       17.53        1.59      6.06 o 
  15   1   6       11.43       26.11      9.96 o 
  17   1   6       78.00       97.46     58.94 o 
 -16   2   6       12.24       18.84     15.19 o 
 -14   2   6      167.52      163.98     14.49 o 
 -12   2   6      214.45      231.35      8.14 o 
 -10   2   6       53.08       42.77      3.94 o 
  -8   2   6      322.93      331.97      4.62 o 
  -6   2   6      323.14      319.74      3.47 o 
  -4   2   6      605.34      647.30      4.00 o 
  -2   2   6     6378.67     6908.09     20.96 o 
   0   2   6     1615.42     1661.37      5.91 o 
   2   2   6       37.36       40.74      1.46 o 
   4   2   6     1294.90     1365.14      6.78 o 
   6   2   6      244.59      235.77      3.54 o 
   8   2   6       12.97       15.21      3.08 o 
  10   2   6      129.97      131.71      6.14 o 
  12   2   6       14.98       14.22      6.29 o 
  14   2   6       27.12       28.28     10.71 o 
  16   2   6       46.42       53.59     12.31 o 
 -17   3   6       18.61        7.06     22.08 o 
 -15   3   6       15.32       11.21     19.52 o 
 -13   3   6       78.75       74.99     10.28 o 
 -11   3   6       70.31       60.72      4.93 o 
  -9   3   6      860.87      841.35      8.83 o 
  -7   3   6      580.79      531.63      5.26 o 
  -5   3   6      104.34      115.56      2.92 o 
  -3   3   6      623.27      685.21      4.79 o 
  -1   3   6       70.41       69.27      2.07 o 
   1   3   6      643.03      666.22      4.24 o 
   3   3   6     2606.75     2560.79     10.81 o 
   5   3   6      375.32      379.58      4.26 o 
   7   3   6      125.63      129.64      3.98 o 
   9   3   6        7.08        4.08      3.52 o 
  11   3   6        5.47        7.32      5.01 o 
  13   3   6      112.96      134.86     11.09 o 
  15   3   6       14.58       19.55     10.23 o 
 -16   4   6       26.74       25.26     19.73 o 
 -14   4   6       43.26       32.85     10.36 o 
 -12   4   6       58.63       53.25      6.72 o 
 -10   4   6      183.62      186.15      6.72 o 
  -8   4   6      566.14      574.23      6.55 o 
  -6   4   6      112.57      113.91      4.48 o 
  -4   4   6      173.25      168.62      3.58 o 
  -2   4   6       98.91       95.16      3.33 o 
   0   4   6       27.93       35.25      2.37 o 
   2   4   6      217.98      206.39      3.89 o 
   4   4   6      110.69      118.88      3.75 o 
   6   4   6      481.87      476.06      6.12 o 
   8   4   6       51.41       44.03      4.94 o 
  10   4   6       67.81       66.70      6.29 o 
  12   4   6       29.66       29.17      7.71 o 
  14   4   6        6.69       -1.42     10.16 o 
 -15   5   6       25.17        2.92     14.69 o 
 -13   5   6       50.47       67.27      7.50 o 
 -11   5   6       80.11       83.34      6.92 o 
  -9   5   6       27.30       21.84      4.75 o 
  -7   5   6       33.44       28.07      5.33 o 
  -5   5   6       47.10       44.34      3.55 o 
  -3   5   6       10.65       10.35      3.14 o 
  -1   5   6       37.72       40.02      3.62 o 
   1   5   6       10.55        2.56      3.78 o 
   3   5   6        2.24        2.87      2.90 o 
   5   5   6      342.92      336.51      6.45 o 
   7   5   6       12.92       21.71      3.99 o 
   9   5   6        3.93        8.39      6.16 o 
  11   5   6        2.52        6.38      7.72 o 
  13   5   6       21.04       14.02     16.83 o 
 -12   6   6       11.48       13.02      7.59 o 
 -10   6   6        0.35       -1.89      4.19 o 
  -8   6   6       42.48       47.15      8.13 o 
  -6   6   6        8.28        7.06      6.61 o 
  -4   6   6       96.41      103.25      5.57 o 
  -2   6   6       65.78       68.43      4.99 o 
   0   6   6      116.47      134.01     12.27 o 
   2   6   6       68.89       72.56      6.16 o 
   4   6   6       16.68       13.76      9.49 o 
   6   6   6       33.36       34.68      7.21 o 
   8   6   6       19.61       14.71      5.65 o 
  10   6   6        5.80        2.95      8.41 o 
  -9   7   6        2.13       38.02     28.69 o 
  -7   7   6        0.70       18.01     12.90 o 
  -5   7   6        1.27        6.13      9.69 o 
  -3   7   6       12.49       19.44      7.35 o 
  -1   7   6       55.83       28.25     11.88 o 
   1   7   6       19.08       32.77     10.24 o 
   3   7   6        0.43       -6.94      6.94 o 
   5   7   6        6.38      -13.65     13.65 o 
   7   7   6        5.13       21.13     26.46 o 
  -2   8   6        1.25      -10.06     41.81 o 
 -18   0   7        7.02       26.59     14.97 o 
 -16   0   7      277.11      291.57     23.35 o 
 -14   0   7       17.71       21.11     12.22 o 
 -12   0   7       10.54       10.01      6.20 o 
 -10   0   7       35.85       56.87      6.53 o 
  -8   0   7      418.05      373.19      6.24 o 
  -6   0   7      104.14      110.15      3.07 o 
  -4   0   7       47.76       66.00      2.44 o 
  -2   0   7      677.05      647.34      5.08 o 
   0   0   7       63.95       61.79      2.23 o 
   2   0   7      430.55      426.01      4.33 o 
   4   0   7      908.89      947.92      7.48 o 
   6   0   7        2.09        3.60      2.70 o 
   8   0   7       43.29       30.45      4.88 o 
  10   0   7      127.49      124.96      7.83 o 
  12   0   7      309.30      306.06     19.92 o 
  14   0   7        2.21       -9.28      9.28 o 
  16   0   7        6.04      -11.14     11.40 o 
 -17   1   7       80.31       78.18     17.23 o 
 -15   1   7      173.56      182.56     20.70 o 
 -13   1   7       75.30       85.17      8.30 o 
 -11   1   7      172.70      174.60      6.80 o 
  -9   1   7      232.28      242.82      4.52 o 
  -7   1   7      357.41      348.27      3.97 o 
  -5   1   7     1171.10     1241.45      6.18 o 
  -3   1   7     2675.27     2803.57     10.05 o 
  -1   1   7      275.28      272.66      2.52 o 
   1   1   7     1775.49     1736.83      6.67 o 
   3   1   7     1794.37     1971.78      8.39 o 
   5   1   7      403.38      400.17      4.11 o 
   7   1   7      186.70      201.31      3.86 o 
   9   1   7     1908.35     2015.82     16.97 o 
  11   1   7      156.59      149.64      6.77 o 
  13   1   7       53.94       57.22      8.44 o 
  15   1   7       34.10       19.88      9.82 o 
 -16   2   7       31.98       30.49     11.81 o 
 -14   2   7       69.50       61.04     11.78 o 
 -12   2   7      101.24       92.67      7.24 o 
 -10   2   7       69.34       74.27      4.47 o 
  -8   2   7       99.55       94.33      3.18 o 
  -6   2   7       55.61       54.62      2.14 o 
  -4   2   7    11192.23    11836.70     36.49 o 
  -2   2   7     2963.50     2991.92     10.05 o 
   0   2   7      665.51      732.85      3.89 o 
   2   2   7       36.35       24.85      1.54 o 
   4   2   7       18.48       12.33      1.72 o 
   6   2   7      477.52      502.79      5.25 o 
   8   2   7      118.08      124.93      4.55 o 
  10   2   7      255.33      273.33      9.26 o 
  12   2   7       15.15       21.62      6.75 o 
  14   2   7       34.05       32.84      8.99 o 
  16   2   7      104.63      113.18     28.81 o 
 -17   3   7       14.87       29.55     22.08 o 
 -15   3   7        5.72        3.76      9.38 o 
 -13   3   7       16.82        7.69      7.51 o 
 -11   3   7       89.43       83.03      5.32 o 
  -9   3   7      598.89      594.46      7.66 o 
  -7   3   7      440.40      440.77      5.08 o 
  -5   3   7      414.62      417.63      4.26 o 
  -3   3   7      898.13      997.79      6.21 o 
  -1   3   7      199.42      202.53      2.70 o 
   1   3   7      644.95      690.60      4.33 o 
   3   3   7      285.95      286.27      3.20 o 
   5   3   7      287.01      295.94      4.36 o 
   7   3   7       46.71       40.24      3.37 o 
   9   3   7       52.03       66.57      4.90 o 
  11   3   7       30.76       24.92      6.31 o 
  13   3   7       86.42       86.82     13.07 o 
  15   3   7       72.58      101.75     15.44 o 
 -16   4   7       12.40       29.02     20.89 o 
 -14   4   7       11.21        5.18      7.87 o 
 -12   4   7       58.46       51.95      6.65 o 
 -10   4   7      350.70      339.31      9.07 o 
  -8   4   7      429.49      425.83      7.24 o 
  -6   4   7      259.85      246.85      5.55 o 
  -4   4   7       53.43       51.56      2.83 o 
  -2   4   7      180.08      169.34      3.67 o 
   0   4   7      226.38      223.33      4.33 o 
   2   4   7      983.79      942.04      7.05 o 
   4   4   7      297.10      304.30      5.22 o 
   6   4   7      366.61      353.01      6.53 o 
   8   4   7       25.33       21.59      4.48 o 
  10   4   7        0.97       -0.10      4.98 o 
  12   4   7       44.30       43.81      8.16 o 
  14   4   7        9.79        6.58     13.07 o 
 -15   5   7       11.75       -3.47     13.91 o 
 -13   5   7       36.09       36.91      7.05 o 
 -11   5   7       35.61       23.35      6.39 o 
  -9   5   7       64.11       59.63      4.93 o 
  -7   5   7      164.54      165.38      6.30 o 
  -5   5   7      240.54      235.10      5.52 o 
  -3   5   7       21.54       15.47      3.26 o 
  -1   5   7       60.64       57.98      4.92 o 
   1   5   7       93.47       96.78      4.29 o 
   3   5   7        2.34       -3.00      3.00 o 
   5   5   7      116.04      116.19      5.39 o 
   7   5   7       65.86       70.70      4.86 o 
   9   5   7        2.87        6.36      5.49 o 
  11   5   7        0.51        0.23      6.17 o 
  13   5   7        7.47       19.79     16.23 o 
 -12   6   7        6.65        9.87      9.17 o 
 -10   6   7        6.91        9.40      6.70 o 
  -8   6   7       30.19       32.15      6.68 o 
  -6   6   7       67.88       72.61      6.58 o 
  -4   6   7      167.80      173.52      6.37 o 
  -2   6   7       92.00       98.68      5.31 o 
   0   6   7      224.93      226.05      9.82 o 
   2   6   7        1.53       -5.69      5.69 o 
   4   6   7       13.06       13.09      5.36 o 
   6   6   7        4.13       -1.36      6.72 o 
   8   6   7       10.55        7.37      5.95 o 
  10   6   7       19.11       21.28      8.57 o 
  -9   7   7        2.61       15.97     26.17 o 
  -7   7   7       26.12       36.31     16.41 o 
  -5   7   7        1.00       -3.00     16.30 o 
  -3   7   7        5.50       10.53      8.64 o 
  -1   7   7       11.07       -0.67     11.09 o 
   1   7   7       12.80       18.70      6.75 o 
   3   7   7        2.42        5.10      9.00 o 
   5   7   7        8.78        3.94     10.73 o 
   7   7   7        2.23       14.88     31.97 o 
 -18   0   8       82.20       77.35     18.07 o 
 -16   0   8      485.78      598.62     30.73 o 
 -14   0   8       70.96       75.07     15.90 o 
 -12   0   8        3.32       -1.51      6.14 o 
 -10   0   8        2.77        5.99      5.62 o 
  -8   0   8        6.89       15.41      3.07 o 
  -6   0   8      931.79      932.31      8.22 o 
  -4   0   8      382.04      405.01      4.67 o 
  -2   0   8      138.14      122.91      2.89 o 
   0   0   8      502.34      506.85      5.01 o 
   2   0   8      507.28      549.91      5.43 o 
   4   0   8      299.15      329.54      5.23 o 
   6   0   8      167.76      153.33      4.64 o 
   8   0   8        6.21       -4.40      4.64 o 
  10   0   8        1.10       -3.89      5.58 o 
  12   0   8        5.66       -1.21      8.17 o 
  14   0   8       25.89        7.77     12.56 o 
  16   0   8        9.31      -10.15     14.94 o 
 -17   1   8       88.05       95.37     17.79 o 
 -15   1   8      209.42      192.38     19.19 o 
 -13   1   8       71.11       76.09      8.19 o 
 -11   1   8        2.03        1.59      4.22 o 
  -9   1   8       29.84       24.96      3.28 o 
  -7   1   8       58.81       55.49      2.29 o 
  -5   1   8      482.75      508.38      4.02 o 
  -3   1   8     1842.79     1933.96      7.78 o 
  -1   1   8     1009.73     1045.63      4.95 o 
   1   1   8     1885.67     1902.71      7.49 o 
   3   1   8      921.01      972.96      5.53 o 
   5   1   8       68.98       69.42      2.44 o 
   7   1   8       63.44       70.01      3.42 o 
   9   1   8     1167.69     1187.70     13.21 o 
  11   1   8       44.64       41.40      6.02 o 
  13   1   8       44.90       72.78     10.78 o 
  15   1   8        1.16       -8.48      9.28 o 
 -16   2   8        1.66       17.38     11.02 o 
 -14   2   8      104.62      138.80     19.26 o 
 -12   2   8       22.87       20.74      6.72 o 
 -10   2   8      241.69      237.43      6.19 o 
  -8   2   8      102.15      107.99      3.54 o 
  -6   2   8       25.16       21.05      1.99 o 
  -4   2   8      429.05      451.54      3.66 o 
  -2   2   8     1695.79     1755.01      7.22 o 
   0   2   8     1625.40     1565.65      6.73 o 
   2   2   8      372.64      366.27      3.58 o 
   4   2   8      438.21      451.05      4.30 o 
   6   2   8      370.71      374.66      5.10 o 
   8   2   8      294.45      269.45      6.09 o 
  10   2   8      138.72      104.25      7.01 o 
  12   2   8       50.97       49.95      8.94 o 
  14   2   8       38.84       32.92      9.27 o 
  16   2   8      112.85      152.06     31.78 o 
 -17   3   8        5.35       13.87     21.05 o 
 -15   3   8       17.38       18.96     14.30 o 
 -13   3   8       10.29        5.37      8.53 o 
 -11   3   8      465.17      443.45      9.13 o 
  -9   3   8      640.62      608.72      8.92 o 
  -7   3   8      138.29      136.28      3.74 o 
  -5   3   8       88.81      113.59      2.61 o 
  -3   3   8      488.83      505.91      3.81 o 
  -1   3   8      174.23      159.65      2.36 o 
   1   3   8      538.30      509.17      4.14 o 
   3   3   8      323.67      330.51      3.81 o 
   5   3   8      146.66      145.04      3.65 o 
   7   3   8      189.93      171.05      5.18 o 
   9   3   8      124.63      105.12      5.71 o 
  11   3   8        5.24        0.35      6.77 o 
  13   3   8       20.05       10.18      8.04 o 
  15   3   8       24.95       41.93     17.92 o 
 -14   4   8        8.26       13.23      7.90 o 
 -12   4   8      113.26      116.84      8.35 o 
 -10   4   8       47.15       37.70      6.07 o 
  -8   4   8      121.37      132.86      4.56 o 
  -6   4   8       51.72       51.92      3.07 o 
  -4   4   8      317.90      284.92      5.16 o 
  -2   4   8       16.76       15.45      2.59 o 
   0   4   8      232.09      223.29      4.17 o 
   2   4   8      871.80      835.08      6.47 o 
   4   4   8      680.66      666.21      6.34 o 
   6   4   8       14.71        8.59      3.45 o 
   8   4   8       26.83       25.22      5.08 o 
  10   4   8       21.97       15.84      5.77 o 
  12   4   8       19.86       17.60      9.05 o 
  14   4   8        7.59      -14.05     14.05 o 
 -15   5   8        7.94        2.88     14.30 o 
 -13   5   8        7.54       12.58      6.75 o 
 -11   5   8      131.23      135.86      8.77 o 
  -9   5   8       23.38       16.09      4.42 o 
  -7   5   8      135.05      139.19      8.03 o 
  -5   5   8        0.68        3.69      3.31 o 
  -3   5   8      281.42      277.74      5.85 o 
  -1   5   8      268.27      250.91      6.04 o 
   1   5   8      335.32      336.59      5.72 o 
   3   5   8      225.96      225.78      5.73 o 
   5   5   8       62.86       66.57      4.16 o 
   7   5   8        4.63       -4.49      4.49 o 
   9   5   8       13.68       29.90      6.47 o 
  11   5   8        2.46       -0.37      6.30 o 
  13   5   8       31.58       75.43     16.99 o 
 -12   6   8       25.73       29.09      9.64 o 
 -10   6   8        2.24        9.92      6.26 o 
  -8   6   8        3.27       17.55     10.38 o 
  -6   6   8       60.93       70.41      7.54 o 
  -4   6   8       10.07       21.51      5.69 o 
  -2   6   8       51.19       49.45      7.97 o 
   0   6   8       65.63       63.73      6.23 o 
   2   6   8        6.04        0.48      4.69 o 
   4   6   8        1.92       -6.27      6.27 o 
   6   6   8        0.99        6.33      5.39 o 
   8   6   8        7.60        6.23      4.83 o 
  10   6   8        5.15        4.22     10.54 o 
  -9   7   8        8.91        9.95     25.63 o 
  -7   7   8        6.21       11.35     24.93 o 
  -5   7   8       42.13       31.92     14.18 o 
  -3   7   8       17.31       28.09      7.28 o 
  -1   7   8       15.20        6.13     11.67 o 
   1   7   8       13.85        6.77      9.08 o 
   3   7   8        7.00       -1.95     15.73 o 
   5   7   8        4.49       -3.70     14.65 o 
   7   7   8        5.58      -16.90     16.90 o 
 -18   0   9      127.05      154.46     24.23 o 
 -16   0   9      305.48      313.12     24.38 o 
 -14   0   9        7.82        3.75      9.17 o 
 -12   0   9       46.13       30.87      7.20 o 
 -10   0   9      145.94      149.74      8.57 o 
  -8   0   9       79.97       86.17      4.05 o 
  -6   0   9       71.29       70.41      3.10 o 
  -4   0   9      272.76      258.68      4.07 o 
  -2   0   9      350.74      331.60      4.24 o 
   0   0   9       65.58       55.49      2.47 o 
   2   0   9      195.80      227.09      3.96 o 
   4   0   9      137.92      140.57      4.04 o 
   6   0   9      293.05      288.38      6.51 o 
   8   0   9      764.29      791.55     15.02 o 
  10   0   9        5.35       -1.75      6.09 o 
  12   0   9        4.62       -3.62     10.42 o 
  14   0   9       13.56       10.23     10.47 o 
  16   0   9       27.62       33.89     22.74 o 
 -17   1   9       90.03       60.98     16.80 o 
 -15   1   9       14.51       26.15     13.26 o 
 -13   1   9      283.91      262.87     11.76 o 
 -11   1   9      114.93      113.71      6.33 o 
  -9   1   9       35.33       39.90      4.05 o 
  -7   1   9      343.63      355.20      4.29 o 
  -5   1   9     1478.54     1473.21      7.56 o 
  -3   1   9     3587.61     3705.90     13.12 o 
  -1   1   9      913.22     1000.25      5.25 o 
   1   1   9     1503.68     1573.71      7.12 o 
   3   1   9       92.76       99.12      2.33 o 
   5   1   9       45.41       57.42      2.69 o 
   7   1   9      666.83      642.48      7.77 o 
   9   1   9      503.82      501.78      9.21 o 
  11   1   9       14.84        6.36      5.72 o 
  13   1   9       18.60       29.83      9.84 o 
  15   1   9       70.43       70.18     12.71 o 
 -16   2   9       33.19       15.76     12.94 o 
 -14   2   9        7.74       -1.48     11.71 o 
 -12   2   9       56.37       48.93      7.94 o 
 -10   2   9      567.80      550.15      8.86 o 
  -8   2   9       56.88       62.42      3.26 o 
  -6   2   9      718.06      720.19      5.48 o 
  -4   2   9     1859.59     2195.33      9.50 o 
  -2   2   9      870.47      809.14      4.88 o 
   0   2   9      154.41      156.67      2.49 o 
   2   2   9       60.89       69.22      2.23 o 
   4   2   9       14.62       18.35      2.22 o 
   6   2   9      219.50      207.21      4.39 o 
   8   2   9      428.42      422.89      7.72 o 
  10   2   9       27.21       32.63      6.18 o 
  12   2   9       12.18       -4.24     11.87 o 
  14   2   9      112.90      118.44     17.17 o 
 -17   3   9        3.67       22.62     22.12 o 
 -15   3   9        8.80       21.47     10.30 o 
 -13   3   9        4.33        1.08      6.86 o 
 -11   3   9      223.01      218.47      8.28 o 
  -9   3   9      146.53      133.76      5.68 o 
  -7   3   9      186.33      194.33      4.19 o 
  -5   3   9      470.16      470.57      4.94 o 
  -3   3   9      270.47      297.13      3.52 o 
  -1   3   9      256.66      278.96      3.23 o 
   1   3   9      640.64      621.80      5.07 o 
   3   3   9      774.38      766.30      5.91 o 
   5   3   9      284.60      293.02      5.29 o 
   7   3   9      113.96      106.02      5.00 o 
   9   3   9        6.78        8.64      4.53 o 
  11   3   9       29.37       20.64      8.05 o 
  13   3   9       68.38       68.82     10.48 o 
  15   3   9       27.49       30.37     18.38 o 
 -14   4   9        0.19        6.41      7.60 o 
 -12   4   9       74.09       85.91      8.29 o 
 -10   4   9      110.57      104.99      7.45 o 
  -8   4   9       45.63       51.51      4.04 o 
  -6   4   9      147.23      136.37      4.16 o 
  -4   4   9       28.52       35.03      2.64 o 
  -2   4   9        3.28        2.52      2.29 o 
   0   4   9      810.46      826.54      6.61 o 
   2   4   9      811.98      802.43      6.63 o 
   4   4   9      925.92      915.77      8.70 o 
   6   4   9       16.75       18.42      3.99 o 
   8   4   9      132.33      144.68      7.12 o 
  10   4   9        5.47        2.82      5.44 o 
  12   4   9       30.74       36.99      8.33 o 
  14   4   9       23.05       51.60     28.11 o 
 -13   5   9       49.89       48.86      8.29 o 
 -11   5   9       29.77       27.27      8.05 o 
  -9   5   9       58.75       59.40      5.91 o 
  -7   5   9        5.23        5.98      3.18 o 
  -5   5   9       40.03       42.95      4.12 o 
  -3   5   9      192.80      200.62      4.88 o 
  -1   5   9      155.19      147.04      4.30 o 
   1   5   9      261.51      260.58      5.20 o 
   3   5   9      221.43      218.21      5.72 o 
   5   5   9       35.01       36.03      4.06 o 
   7   5   9        3.08        9.80      5.14 o 
   9   5   9       42.15       58.17      8.71 o 
  11   5   9        2.43       -3.04      9.56 o 
 -12   6   9       16.97        8.67     14.69 o 
 -10   6   9        6.52        6.82     10.37 o 
  -8   6   9       30.94       37.67      8.33 o 
  -6   6   9       96.08       90.54      8.22 o 
  -4   6   9       27.84       27.64      5.16 o 
  -2   6   9      102.22      109.99      5.46 o 
   0   6   9       12.82       14.72      5.96 o 
   2   6   9        2.74        4.09      4.95 o 
   4   6   9        5.85        6.52      6.92 o 
   6   6   9       29.96       29.97      5.89 o 
   8   6   9        5.86       13.42      6.24 o 
  10   6   9       26.00       59.24     16.02 o 
  -9   7   9       25.89       50.07     27.90 o 
  -7   7   9       16.52       63.19     28.36 o 
  -5   7   9       33.80       47.53     28.15 o 
  -3   7   9        2.45        4.13      5.70 o 
  -1   7   9        0.57       -0.68      7.39 o 
   1   7   9        1.99       -0.12      6.64 o 
   3   7   9       10.42      -11.15     18.32 o 
   5   7   9        8.75       -7.18     17.21 o 
 -18   0  10       71.86       63.23     25.67 o 
 -16   0  10       66.01       85.15     17.05 o 
 -14   0  10       87.56       94.40     12.80 o 
 -12   0  10      122.50      124.89     14.46 o 
 -10   0  10       25.24       16.71      6.03 o 
  -8   0  10      704.28      707.38      9.60 o 
  -6   0  10      728.30      699.19      7.71 o 
  -4   0  10       72.65       95.23      3.14 o 
  -2   0  10      517.69      515.58      5.79 o 
   0   0  10        5.14        9.99      2.18 o 
   2   0  10      499.88      502.97      6.27 o 
   4   0  10       59.06       56.29      3.26 o 
   6   0  10      741.63      771.76     12.03 o 
   8   0  10      317.18      309.16     10.43 o 
  10   0  10      740.70      746.93     19.57 o 
  12   0  10       48.80       66.49     12.07 o 
  14   0  10       33.09        7.58     15.80 o 
  16   0  10       50.64       71.94     24.72 o 
 -17   1  10       20.91       16.41     14.32 o 
 -15   1  10       87.35      119.87     27.08 o 
 -13   1  10      109.54       77.27     11.99 o 
 -11   1  10       21.62       21.15      4.77 o 
  -9   1  10       37.44       28.77      3.63 o 
  -7   1  10       48.57       59.07      2.65 o 
  -5   1  10      815.07      811.78      5.69 o 
  -3   1  10      253.95      269.12      3.15 o 
  -1   1  10      342.58      338.95      3.57 o 
   1   1  10      711.31      721.20      5.18 o 
   3   1  10        4.53        1.51      1.93 o 
   5   1  10      166.61      168.81      3.79 o 
   7   1  10      462.56      468.69      9.12 o 
   9   1  10      269.77      271.85      7.45 o 
  11   1  10       55.83       58.45     10.44 o 
  13   1  10        2.18       -0.80      8.62 o 
  15   1  10       90.10      114.20     16.21 o 
 -16   2  10        8.77        9.98     10.87 o 
 -14   2  10       19.69       13.88      9.21 o 
 -12   2  10      219.68      231.77     11.99 o 
 -10   2  10      568.91      507.86      9.82 o 
  -8   2  10      235.61      233.45      5.32 o 
  -6   2  10      225.32      236.77      3.94 o 
  -4   2  10      620.68      683.35      5.02 o 
  -2   2  10      243.66      264.82      3.28 o 
   0   2  10      297.32      276.88      3.36 o 
   2   2  10       97.09       97.27      2.63 o 
   4   2  10      207.02      205.37      4.11 o 
   6   2  10        3.44        1.45      3.02 o 
   8   2  10      584.98      612.91     10.98 o 
  10   2  10       68.08       55.11      7.44 o 
  12   2  10       27.03       23.22      8.33 o 
  14   2  10        1.48       -8.36      8.36 o 
 -17   3  10        8.72        0.17     20.51 o 
 -15   3  10        5.50       13.89     10.08 o 
 -13   3  10        7.00        0.55      6.83 o 
 -11   3  10       47.19       48.11      5.70 o 
  -9   3  10      258.73      261.41      7.05 o 
  -7   3  10      258.38      254.48      5.09 o 
  -5   3  10      633.20      644.96      5.91 o 
  -3   3  10      500.48      566.01      4.84 o 
  -1   3  10      108.56      127.25      2.67 o 
   1   3  10       29.96       29.50      2.38 o 
   3   3  10      246.60      240.62      4.36 o 
   5   3  10      367.61      336.88      6.23 o 
   7   3  10       33.38       44.33      4.38 o 
   9   3  10        7.08        4.24      5.45 o 
  11   3  10       41.98       33.34      8.64 o 
  13   3  10       78.67       99.48     11.42 o 
  15   3  10       31.52        8.05     25.47 o 
 -14   4  10        1.48        5.76      7.55 o 
 -12   4  10       21.90       23.20      6.69 o 
 -10   4  10        3.17        9.64      5.75 o 
  -8   4  10       61.41       43.52      4.89 o 
  -6   4  10      106.92      104.03      4.23 o 
  -4   4  10      151.46      140.60      3.44 o 
  -2   4  10      121.86      111.28      3.20 o 
   0   4  10      617.97      633.43      6.33 o 
   2   4  10      195.06      203.58      4.20 o 
   4   4  10      184.34      203.05      5.22 o 
   6   4  10        4.14       -4.19      4.19 o 
   8   4  10       44.09       49.75      5.87 o 
  10   4  10       10.15       16.42      6.77 o 
  12   4  10       23.12       21.23      9.88 o 
 -13   5  10       31.23       11.29      8.76 o 
 -11   5  10       94.01       90.97      9.55 o 
  -9   5  10        9.84       18.10      8.65 o 
  -7   5  10       35.88       29.75      4.22 o 
  -5   5  10       23.24       24.42      3.05 o 
  -3   5  10      136.19      129.87      4.01 o 
  -1   5  10       96.65       98.72      3.76 o 
   1   5  10      111.00      102.55      4.19 o 
   3   5  10       46.42       46.83      3.75 o 
   5   5  10       29.20       40.48      4.77 o 
   7   5  10        9.45       11.36      5.82 o 
   9   5  10        1.20        2.65      6.15 o 
  11   5  10       42.37       56.96     15.64 o 
 -12   6  10       28.55       23.82     15.60 o 
 -10   6  10       43.58       63.16      8.89 o 
  -8   6  10       93.04      108.33      8.23 o 
  -6   6  10       16.15        7.33      7.12 o 
  -4   6  10       22.46       22.37      6.37 o 
  -2   6  10       15.56       20.99      4.90 o 
   0   6  10       26.08       30.03      4.70 o 
   2   6  10       32.13       32.27      7.51 o 
   4   6  10        2.78       -3.73      5.83 o 
   6   6  10       45.53       53.02      9.03 o 
   8   6  10        5.83       16.23      8.37 o 
  -7   7  10       25.33       19.23     24.68 o 
  -5   7  10       16.62       18.84      8.71 o 
  -3   7  10        5.43       14.83      8.89 o 
  -1   7  10       14.33       24.39      6.47 o 
   1   7  10        4.04       -6.82      7.50 o 
   3   7  10        4.32       -2.81     14.49 o 
   5   7  10        0.31       -9.83     23.42 o 
 -18   0  11      132.70      118.67     29.72 o 
 -16   0  11       80.88       89.80     16.58 o 
 -14   0  11        3.98        2.17     17.58 o 
 -12   0  11      216.46      227.00     15.15 o 
 -10   0  11        4.24       14.98      6.23 o 
  -8   0  11        4.12       -0.59      4.89 o 
  -6   0  11      894.47      873.45      9.37 o 
  -4   0  11       14.12        6.88      2.47 o 
  -2   0  11      351.80      399.02      5.31 o 
   0   0  11      240.00      205.69      4.39 o 
   2   0  11     1486.73     1559.46     11.97 o 
   4   0  11      209.71      211.67      5.67 o 
   6   0  11       24.45       14.53      5.24 o 
   8   0  11        4.92       -4.80      5.44 o 
  10   0  11       21.05       11.62      8.45 o 
  12   0  11       97.86      116.23     14.62 o 
  14   0  11        1.88       -6.35     10.77 o 
 -17   1  11       48.89       40.02     18.68 o 
 -15   1  11      142.53      104.75     22.91 o 
 -13   1  11       40.86       41.67      8.38 o 
 -11   1  11      632.32      604.13     11.42 o 
  -9   1  11      131.53      127.00      6.12 o 
  -7   1  11      552.01      580.10      6.50 o 
  -5   1  11     1254.92     1288.41      7.86 o 
  -3   1  11     1038.15     1137.29      6.61 o 
  -1   1  11      464.62      466.93      4.42 o 
   1   1  11       25.62       25.50      2.10 o 
   3   1  11      790.53      738.59      6.44 o 
   5   1  11      108.79       98.27      3.86 o 
   7   1  11      399.51      402.51      8.71 o 
   9   1  11      167.71      169.83      7.42 o 
  11   1  11       22.19        9.83      7.36 o 
  13   1  11       67.40       95.78     12.21 o 
  15   1  11       68.61       77.45     21.79 o 
 -16   2  11        5.59      -13.06     13.95 o 
 -14   2  11       65.91       63.88     11.98 o 
 -12   2  11      336.82      321.70     17.87 o 
 -10   2  11        4.75        6.03      5.01 o 
  -8   2  11      174.10      181.60      5.26 o 
  -6   2  11       36.42       46.56      2.85 o 
  -4   2  11       31.24       33.09      2.05 o 
  -2   2  11       92.69       94.45      2.46 o 
   0   2  11       60.65       52.56      2.22 o 
   2   2  11      508.20      519.95      5.32 o 
   4   2  11      292.69      272.30      5.12 o 
   6   2  11      631.52      588.87      8.25 o 
   8   2  11     1152.08     1052.93     15.94 o 
  10   2  11       24.08       28.56      7.43 o 
  12   2  11        2.78       15.24      8.26 o 
  14   2  11       23.22       22.58     12.26 o 
 -17   3  11       12.28       41.28     23.24 o 
 -15   3  11        1.32        2.25      9.56 o 
 -13   3  11        4.11       26.49      9.67 o 
 -11   3  11      193.97      193.63     12.11 o 
  -9   3  11       70.51       74.44      5.08 o 
  -7   3  11       33.60       40.95      3.49 o 
  -5   3  11       45.99       51.98      3.00 o 
  -3   3  11       76.99       84.55      3.00 o 
  -1   3  11        7.60        2.14      2.14 o 
   1   3  11      724.70      717.66      6.46 o 
   3   3  11     1734.04     1642.96     11.93 o 
   5   3  11      379.21      391.11      7.27 o 
   7   3  11       54.27       49.52      5.20 o 
   9   3  11        9.66        4.18      5.72 o 
  11   3  11       56.09       73.17      9.80 o 
  13   3  11       69.38       75.55     14.61 o 
 -14   4  11       20.68       24.63      9.10 o 
 -12   4  11       64.96       70.39      8.64 o 
 -10   4  11       49.00       57.22      7.07 o 
  -8   4  11       60.82       61.58      7.91 o 
  -6   4  11        9.55        3.41      3.14 o 
  -4   4  11      120.72      103.58      3.69 o 
  -2   4  11      207.63      211.83      4.26 o 
   0   4  11      480.27      435.66      5.51 o 
   2   4  11     1041.68     1047.20      9.34 o 
   4   4  11       70.15       85.30      4.79 o 
   6   4  11        0.66        5.11      4.71 o 
   8   4  11        0.03       -3.85      5.21 o 
  10   4  11        5.73        2.12      6.89 o 
  12   4  11       28.98       27.42     14.55 o 
 -13   5  11       42.37       50.41     14.52 o 
 -11   5  11       29.48       25.84      7.81 o 
  -9   5  11       76.16       86.24      7.78 o 
  -7   5  11       20.10       26.43      4.31 o 
  -5   5  11       52.48       53.57      4.98 o 
  -3   5  11       43.34       37.99      3.33 o 
  -1   5  11      256.92      246.15      5.36 o 
   1   5  11      311.61      316.87      6.42 o 
   3   5  11        4.55       -3.83      3.83 o 
   5   5  11       36.79       30.80      5.41 o 
   7   5  11       64.76       76.10      7.40 o 
   9   5  11       27.47       31.41      7.11 o 
  11   5  11       11.84        4.99     17.31 o 
 -10   6  11       77.92       95.43      8.35 o 
  -8   6  11       34.80       45.59      7.15 o 
  -6   6  11        4.34        4.04      4.96 o 
  -4   6  11       12.85       19.30      7.24 o 
  -2   6  11       40.42       43.89      4.56 o 
   0   6  11        9.97       12.47      5.11 o 
   2   6  11        1.94        1.61      5.92 o 
   4   6  11       78.01       85.71     10.18 o 
   6   6  11       40.03       57.64      8.06 o 
   8   6  11       19.44       32.86     13.62 o 
  -7   7  11       54.38       68.12     14.06 o 
  -5   7  11       12.72       19.15     14.12 o 
  -3   7  11        1.83       -1.32      5.54 o 
  -1   7  11        1.95        0.41      8.72 o 
   1   7  11        1.71        5.09      7.73 o 
   3   7  11        0.36       -4.99     11.60 o 
   5   7  11       14.90      -35.37     35.37 o 
 -18   0  12        0.07       11.47     21.59 o 
 -16   0  12       56.81       89.22     32.63 o 
 -14   0  12       69.62       93.89     15.73 o 
 -12   0  12       85.73       79.04     12.07 o 
 -10   0  12        5.20        9.99      6.18 o 
  -8   0  12        4.72        0.34      5.47 o 
  -6   0  12     1001.32     1011.66     11.33 o 
  -4   0  12     1920.88     1878.69     13.70 o 
  -2   0  12     1372.84     1435.63     11.07 o 
   0   0  12        5.50        4.24      2.67 o 
   2   0  12      101.48      116.81      5.59 o 
   4   0  12        0.54       -3.96      3.96 o 
   6   0  12       17.10       14.84      5.54 o 
   8   0  12       56.62       58.29      7.72 o 
  10   0  12        0.60       -7.33      7.85 o 
  12   0  12      166.51      150.20     15.67 o 
  14   0  12       66.44       90.65     18.53 o 
 -17   1  12        0.17        7.88     15.75 o 
 -15   1  12       49.47       67.41     14.98 o 
 -13   1  12       90.25       86.30      9.71 o 
 -11   1  12       62.23       66.24      6.38 o 
  -9   1  12      195.89      197.40      7.12 o 
  -7   1  12        3.70        5.33      3.14 o 
  -5   1  12      612.55      613.69      5.81 o 
  -3   1  12      918.45      908.21      6.30 o 
  -1   1  12      267.77      289.70      3.94 o 
   1   1  12       18.89       13.98      2.33 o 
   3   1  12       84.86       92.27      3.43 o 
   5   1  12       75.51       72.71      4.57 o 
   7   1  12      149.42      154.63      6.21 o 
   9   1  12       11.80       11.36      6.33 o 
  11   1  12       73.21       80.53     12.65 o 
  13   1  12       23.83       13.42     10.08 o 
 -16   2  12        5.04       -2.68     12.07 o 
 -14   2  12       74.25       65.62     13.86 o 
 -12   2  12      301.34      278.69     17.40 o 
 -10   2  12      371.57      372.06     10.73 o 
  -8   2  12      403.61      394.65      8.04 o 
  -6   2  12       57.40       54.14      3.38 o 
  -4   2  12       68.81       83.82      2.74 o 
  -2   2  12      214.61      229.12      3.56 o 
   0   2  12       31.72       20.00      2.31 o 
   2   2  12      741.27      723.33      7.31 o 
   4   2  12      177.46      162.51      5.01 o 
   6   2  12       72.84       70.05      5.07 o 
   8   2  12       24.58       29.75      6.47 o 
  10   2  12       11.68       27.25      8.24 o 
  12   2  12        7.13       -0.75     10.51 o 
  14   2  12        6.82       -0.45     21.71 o 
 -15   3  12       32.83       36.00     14.99 o 
 -13   3  12       43.63       57.14     12.23 o 
 -11   3  12       66.06       68.57      8.49 o 
  -9   3  12      215.16      215.55      7.32 o 
  -7   3  12      191.17      214.70      6.09 o 
  -5   3  12       89.92      105.56      3.86 o 
  -3   3  12      181.85      184.70      4.28 o 
  -1   3  12        9.58        8.91      2.48 o 
   1   3  12     1168.53     1126.07      9.64 o 
   3   3  12      441.95      461.55      7.17 o 
   5   3  12      307.89      302.39      7.29 o 
   7   3  12      169.76      171.91      7.23 o 
   9   3  12       20.79       10.83      7.74 o 
  11   3  12       32.49       43.82     13.75 o 
  13   3  12      110.75      130.83     22.08 o 
 -14   4  12       20.48        5.44     14.00 o 
 -12   4  12        8.65       14.90     15.02 o 
 -10   4  12        7.22        6.84      6.08 o 
  -8   4  12        5.79        3.09      5.04 o 
  -6   4  12       60.42       57.18      4.44 o 
  -4   4  12       19.25       18.52      3.41 o 
  -2   4  12      226.40      211.61      5.04 o 
   0   4  12       71.19       60.17      3.83 o 
   2   4  12      123.96      121.00      4.94 o 
   4   4  12       74.23       83.95      5.20 o 
   6   4  12       17.46       17.19      5.14 o 
   8   4  12        1.21        6.38      6.45 o 
  10   4  12       12.41        0.14     10.08 o 
  12   4  12       36.08       24.32     14.73 o 
 -13   5  12       36.33       49.80     14.20 o 
 -11   5  12       35.32       50.48      9.15 o 
  -9   5  12       54.90       76.01     10.67 o 
  -7   5  12       10.87       21.33      4.96 o 
  -5   5  12       35.45       32.95      4.33 o 
  -3   5  12      197.25      175.30      5.85 o 
  -1   5  12      220.86      204.56      6.22 o 
   1   5  12      161.93      167.44      6.37 o 
   3   5  12       43.55       34.95      4.69 o 
   5   5  12        0.65        8.99      5.33 o 
   7   5  12       11.41        6.55      6.36 o 
   9   5  12        2.50       18.13     11.42 o 
  11   5  12       16.41       26.95     24.93 o 
 -10   6  12       29.17       35.07      8.59 o 
  -8   6  12        5.90       10.20      6.06 o 
  -6   6  12        2.61        4.55      7.39 o 
  -4   6  12       18.51       33.35      5.45 o 
  -2   6  12       26.50       27.50      6.56 o 
   0   6  12        2.13        0.66      6.33 o 
   2   6  12        4.27       -5.82      6.53 o 
   4   6  12       49.94       52.73      8.01 o 
   6   6  12        8.25       28.84      6.60 o 
   8   6  12       11.50       31.91     15.39 o 
  -5   7  12        2.54        0.39      9.70 o 
  -3   7  12       11.14       11.52     10.35 o 
  -1   7  12        5.82       12.55     12.00 o 
   1   7  12        7.21        4.76     10.95 o 
 -16   0  13       97.79      120.81     19.71 o 
 -14   0  13       69.13       67.13     21.71 o 
 -12   0  13      211.29      205.76     15.53 o 
 -10   0  13      112.87      131.64      9.23 o 
  -8   0  13      176.59      195.85      9.55 o 
  -6   0  13     2376.30     2371.80     23.72 o 
  -4   0  13       68.61       70.58      4.22 o 
  -2   0  13      137.16      156.81      4.98 o 
   0   0  13     1025.33     1017.74     11.15 o 
   2   0  13     1002.34      961.98     13.19 o 
   4   0  13       14.68       18.41      5.14 o 
   6   0  13      142.74      146.23      8.47 o 
   8   0  13       50.06       40.60      9.07 o 
  10   0  13        4.89        2.50      9.28 o 
  12   0  13       22.92       41.24     12.90 o 
  14   0  13      167.08      213.19     31.74 o 
 -17   1  13       37.11        9.28     16.14 o 
 -15   1  13       69.38       88.10     29.08 o 
 -13   1  13       47.78       38.13     10.11 o 
 -11   1  13      115.78      125.71      8.51 o 
  -9   1  13       26.42       22.30      4.84 o 
  -7   1  13      545.01      511.66      9.34 o 
  -5   1  13      487.84      495.92      7.13 o 
  -3   1  13       14.97       20.17      2.48 o 
  -1   1  13      633.13      639.68      6.14 o 
   1   1  13      207.21      196.06      4.13 o 
   3   1  13       11.80       14.41      3.48 o 
   5   1  13       82.86       75.24      5.01 o 
   7   1  13      542.37      486.96     10.41 o 
   9   1  13      167.05      170.20     10.84 o 
  11   1  13       12.30       16.70      8.15 o 
  13   1  13       61.18       80.62     16.12 o 
 -16   2  13       22.17       10.36     13.81 o 
 -14   2  13       30.15       33.51     13.13 o 
 -12   2  13      281.57      246.08     16.30 o 
 -10   2  13      167.64      154.20     10.26 o 
  -8   2  13      354.65      361.18      8.84 o 
  -6   2  13       92.45       93.68      4.39 o 
  -4   2  13       76.09       78.98      3.37 o 
  -2   2  13        9.68        8.64      2.64 o 
   0   2  13      600.71      588.81      6.80 o 
   2   2  13       53.07       51.51      3.75 o 
   4   2  13       80.85       84.91      4.71 o 
   6   2  13     1278.86     1249.84     17.10 o 
   8   2  13       12.16       22.95      7.16 o 
  10   2  13        1.83       -7.27      7.27 o 
  12   2  13        6.22        2.00      8.74 o 
  14   2  13        6.42        6.48     22.33 o 
 -15   3  13       36.28       54.63     15.24 o 
 -13   3  13       35.89       42.91     12.85 o 
 -11   3  13       20.16       21.76      8.65 o 
  -9   3  13      147.69      151.87      8.21 o 
  -7   3  13       26.35       26.56      4.63 o 
  -5   3  13      135.45      159.67      4.81 o 
  -3   3  13      186.49      181.67      4.95 o 
  -1   3  13       12.79        6.85      3.13 o 
   1   3  13      664.46      644.68      8.41 o 
   3   3  13       98.56      106.98      4.98 o 
   5   3  13      140.82      144.26      6.49 o 
   7   3  13      107.11       96.79      8.51 o 
   9   3  13       64.06       84.55     10.94 o 
  11   3  13        2.30       -7.62      7.62 o 
  13   3  13       37.69       27.12     27.94 o 
 -14   4  13       12.66       23.80     18.93 o 
 -12   4  13       19.02       13.39      8.52 o 
 -10   4  13       20.68       16.25      8.14 o 
  -8   4  13       10.63       14.18      6.81 o 
  -6   4  13        7.25       -0.51      4.43 o 
  -4   4  13       23.90       21.71      3.86 o 
  -2   4  13      111.20      106.63      4.63 o 
   0   4  13      128.24      143.42      5.49 o 
   2   4  13       14.81       16.36      4.22 o 
   4   4  13        1.37       -4.81      4.81 o 
   6   4  13        9.43        7.08      6.02 o 
   8   4  13       18.10        9.81      6.80 o 
  10   4  13       78.81       96.53     10.75 o 
  12   4  13      156.98      162.17     35.21 o 
 -13   5  13        1.89        9.16     18.62 o 
 -11   5  13      105.41      106.73      9.72 o 
  -9   5  13       12.98       19.97      5.71 o 
  -7   5  13        8.03       15.51      5.79 o 
  -5   5  13       31.23       34.04      6.31 o 
  -3   5  13       55.16       67.47      5.55 o 
  -1   5  13      145.97      154.63      6.76 o 
   1   5  13        1.63       -4.11      4.39 o 
   3   5  13        1.44       -1.58      5.01 o 
   5   5  13       16.88       14.08      6.17 o 
   7   5  13        5.82        2.87      6.53 o 
   9   5  13       88.76      127.35     22.70 o 
 -10   6  13       42.24       56.99     10.77 o 
  -8   6  13       11.12       12.80      6.27 o 
  -6   6  13       10.02       15.52      6.74 o 
  -4   6  13        4.18        5.25      8.68 o 
  -2   6  13       15.62       21.52      7.28 o 
   0   6  13       29.98       11.04      7.07 o 
   2   6  13        8.55       21.56      7.60 o 
   4   6  13       27.02       18.25     10.94 o 
   6   6  13       22.65       34.31      8.10 o 
  -5   7  13        6.88       32.32     17.38 o 
  -3   7  13       18.79        2.77     17.87 o 
  -1   7  13        0.45       18.45     20.06 o 
   1   7  13        6.56      -23.73     23.73 o 
 -16   0  14        2.10       -1.89     12.68 o 
 -14   0  14      141.05      165.76     19.91 o 
 -12   0  14       80.08       98.86     12.73 o 
 -10   0  14        5.78       -0.54      6.64 o 
  -8   0  14     1591.11     1564.53     23.88 o 
  -6   0  14      854.87      819.37     16.23 o 
  -4   0  14      231.71      223.17      7.33 o 
  -2   0  14        0.26        1.31      4.01 o 
   0   0  14       76.29       73.43      5.42 o 
   2   0  14       31.17       34.19      5.10 o 
   4   0  14      252.98      241.00      9.98 o 
   6   0  14      228.74      243.94     10.87 o 
   8   0  14      318.38      310.39     15.47 o 
  10   0  14       10.14       29.59     12.63 o 
  12   0  14       40.78       70.24     13.95 o 
  14   0  14        0.44        4.58     21.50 o 
 -17   1  14       11.19       47.88     23.20 o 
 -15   1  14        7.96       -1.07     12.18 o 
 -13   1  14      210.17      224.09     29.55 o 
 -11   1  14      137.70      149.34     10.60 o 
  -9   1  14      161.46      156.24      7.00 o 
  -7   1  14      820.87      802.30     12.34 o 
  -5   1  14       11.86       10.88      3.48 o 
  -3   1  14       90.75       94.09      4.08 o 
  -1   1  14       88.93       76.98      4.17 o 
   1   1  14      229.54      216.89      5.79 o 
   3   1  14       74.54       70.73      4.46 o 
   5   1  14        2.91        6.50      4.05 o 
   7   1  14      771.12      714.33     14.72 o 
   9   1  14      169.34      172.22     10.90 o 
  11   1  14       56.22       52.37     12.00 o 
  13   1  14        0.78        1.37     11.83 o 
 -16   2  14        2.96       12.88     18.37 o 
 -14   2  14       55.84       25.79     18.35 o 
 -12   2  14       47.40       40.59     10.71 o 
 -10   2  14       36.32       38.17      7.83 o 
  -8   2  14      103.56       92.75      6.28 o 
  -6   2  14      102.76      103.84      4.94 o 
  -4   2  14       44.63       39.42      3.94 o 
  -2   2  14       36.13       39.95      3.43 o 
   0   2  14      199.95      208.61      5.00 o 
   2   2  14      685.25      660.30      9.73 o 
   4   2  14      169.08      175.81      6.83 o 
   6   2  14      296.82      292.76     10.73 o 
   8   2  14      115.87      118.32     10.64 o 
  10   2  14       29.83       23.13      8.60 o 
  12   2  14       15.99       -9.03      9.03 o 
 -15   3  14       17.50       73.18     26.17 o 
 -13   3  14       20.08       11.07      9.64 o 
 -11   3  14        8.96       12.06     10.13 o 
  -9   3  14       20.00       10.95      6.83 o 
  -7   3  14       41.58       28.40      4.91 o 
  -5   3  14       40.15       35.69      4.43 o 
  -3   3  14      140.87      133.60      4.95 o 
  -1   3  14       77.99       75.24      4.13 o 
   1   3  14      736.99      732.81      9.53 o 
   3   3  14       43.78       48.92      5.14 o 
   5   3  14      138.77      142.25      8.02 o 
   7   3  14       66.77       58.84      9.63 o 
   9   3  14        0.59       -0.38      8.55 o 
  11   3  14        4.43       -5.59      8.39 o 
 -14   4  14        8.23      -19.94     19.94 o 
 -12   4  14       11.74       13.52      8.62 o 
 -10   4  14        3.55       12.94      8.23 o 
  -8   4  14       31.39       27.55      6.51 o 
  -6   4  14       15.81        8.80      4.96 o 
  -4   4  14        9.43        8.25      4.40 o 
  -2   4  14       53.39       58.50      4.58 o 
   0   4  14       28.12       28.32      4.60 o 
   2   4  14      117.22      113.81      6.31 o 
   4   4  14       22.09       24.84     10.25 o 
   6   4  14       52.26       56.77      7.97 o 
   8   4  14        5.62        3.40      7.49 o 
  10   4  14       62.41       66.31     16.48 o 
 -13   5  14       27.12       21.38     19.85 o 
 -11   5  14      155.41      183.14     17.97 o 
  -9   5  14       10.52        9.43      6.23 o 
  -7   5  14       19.48       32.84      7.57 o 
  -5   5  14       23.61       20.17      4.73 o 
  -3   5  14       27.36       40.19      5.85 o 
  -1   5  14       97.60       98.76      6.38 o 
   1   5  14       25.59       24.51      5.31 o 
   3   5  14       11.98        7.43      5.33 o 
   5   5  14        4.72       -5.40      5.63 o 
   7   5  14       68.33       85.01     14.92 o 
   9   5  14       51.85       50.85     28.07 o 
 -10   6  14       14.65       38.62     42.70 o 
  -8   6  14        6.90       15.49      8.29 o 
  -6   6  14        7.56        8.04      7.52 o 
  -4   6  14       18.06       31.15      7.68 o 
  -2   6  14       46.77       51.76      8.05 o 
   0   6  14       22.72       31.85      7.82 o 
   2   6  14        6.74       14.32      8.10 o 
   4   6  14       17.10       13.09     35.93 o 
   6   6  14        3.88        3.93     12.19 o 
  -1   7  14       10.19       -6.65     21.17 o 
 -16   0  15        0.08        4.84     13.13 o 
 -14   0  15      193.79      184.28     20.20 o 
 -12   0  15       37.18       32.05     12.92 o 
 -10   0  15        2.67       -3.19      8.49 o 
  -8   0  15       27.63       19.30      6.75 o 
  -6   0  15     2227.91     2147.38     28.19 o 
  -4   0  15     1073.00     1045.67     18.10 o 
  -2   0  15       24.83       27.50      5.02 o 
   0   0  15       63.99       68.65      6.17 o 
   2   0  15      145.68      154.63      7.51 o 
   4   0  15       44.42       44.83      6.39 o 
   6   0  15      318.95      297.79     11.95 o 
   8   0  15       36.05       29.25     10.32 o 
  10   0  15      137.58      144.84     15.42 o 
  12   0  15       19.98       12.10     14.76 o 
 -15   1  15       21.75       20.32     13.26 o 
 -13   1  15       17.63       17.46     10.55 o 
 -11   1  15        1.24       -6.26      6.62 o 
  -9   1  15       74.00       65.91      6.40 o 
  -7   1  15      537.48      511.27     10.80 o 
  -5   1  15      578.20      528.39      8.87 o 
  -3   1  15      344.82      348.41      6.97 o 
  -1   1  15       22.28       20.14      4.41 o 
   1   1  15        9.77        2.24      3.55 o 
   3   1  15       47.04       50.59      4.47 o 
   5   1  15      327.52      280.17      8.38 o 
   7   1  15      115.55      109.45      8.49 o 
   9   1  15      129.85      150.03     12.30 o 
  11   1  15       30.18       31.68     10.95 o 
  13   1  15       85.14       94.23     28.77 o 
 -14   2  15        0.92       -1.89     10.17 o 
 -12   2  15       47.60       37.01     10.93 o 
 -10   2  15      103.99       96.71     10.67 o 
  -8   2  15      108.88      111.92      7.14 o 
  -6   2  15       77.15       74.95      5.26 o 
  -4   2  15       71.25       79.01      5.13 o 
  -2   2  15       31.10       38.55      4.50 o 
   0   2  15     1143.84     1065.44     11.92 o 
   2   2  15      259.33      250.14      7.59 o 
   4   2  15       38.54       33.12      5.38 o 
   6   2  15       20.25       21.92      8.04 o 
   8   2  15       27.89       41.57      8.83 o 
  10   2  15        7.56        3.38      8.23 o 
  12   2  15       15.15       39.42     25.84 o 
 -15   3  15       91.19      111.36     30.34 o 
 -13   3  15       19.87        6.24     10.02 o 
 -11   3  15       97.45       93.52     11.13 o 
  -9   3  15        5.81        7.09      6.83 o 
  -7   3  15       18.90       14.51      5.61 o 
  -5   3  15       98.70      118.92      7.67 o 
  -3   3  15       99.62       98.52      5.81 o 
  -1   3  15      200.09      188.93      6.50 o 
   1   3  15       11.46       12.11      4.60 o 
   3   3  15      225.15      235.36      8.82 o 
   5   3  15      150.23      134.20     11.21 o 
   7   3  15        5.14       -7.42      7.42 o 
   9   3  15       10.47        6.91      8.73 o 
  11   3  15       40.00       15.93     23.28 o 
 -14   4  15        1.52       38.55     23.24 o 
 -12   4  15       64.80       83.45     11.01 o 
 -10   4  15        5.62        4.24      7.80 o 
  -8   4  15       13.81       25.23      8.95 o 
  -6   4  15        1.59       15.82      6.74 o 
  -4   4  15       53.37       48.20      5.79 o 
  -2   4  15       44.37       49.75      5.14 o 
   0   4  15       14.67       16.32      6.28 o 
   2   4  15       47.49       50.77      7.26 o 
   4   4  15       33.48       21.95      7.44 o 
   6   4  15       14.38       47.19      8.70 o 
   8   4  15       11.20        8.35      8.09 o 
  10   4  15       86.51      134.52     33.31 o 
 -11   5  15       23.50       56.71     19.85 o 
  -9   5  15        3.58       -6.70      6.70 o 
  -7   5  15        2.38       -2.30      6.32 o 
  -5   5  15       16.91       16.86      5.18 o 
  -3   5  15       35.19       28.82      6.07 o 
  -1   5  15       34.29       29.14      6.34 o 
   1   5  15       38.11       49.68      6.54 o 
   3   5  15        3.26        2.76      5.81 o 
   5   5  15       12.36       22.23      7.62 o 
   7   5  15       36.60       38.49     15.31 o 
  -8   6  15        6.41       23.69     10.17 o 
  -6   6  15        1.93       12.88      9.24 o 
  -4   6  15        4.66       22.02      7.93 o 
  -2   6  15       52.57       55.51     11.90 o 
   0   6  15       23.93       16.97     10.32 o 
   2   6  15       21.17       21.05     16.18 o 
   4   6  15       14.21       34.92     23.86 o 
 -16   0  16       10.47      -13.33     17.71 o 
 -14   0  16        4.23       15.33     12.87 o 
 -12   0  16        6.02        1.84     15.15 o 
 -10   0  16       28.01       25.03      9.88 o 
  -8   0  16      448.72      439.03     15.06 o 
  -6   0  16      131.72      125.24      9.27 o 
  -4   0  16      292.46      262.96     10.86 o 
  -2   0  16       76.48       88.40      6.89 o 
   0   0  16        6.21        8.26      5.45 o 
   2   0  16      195.40      209.53     11.05 o 
   4   0  16       83.20       76.56      8.05 o 
   6   0  16       52.41       44.83      9.70 o 
   8   0  16        3.32       -2.97      9.49 o 
  10   0  16       10.56        1.11     11.26 o 
  12   0  16       30.00       85.90     25.71 o 
 -15   1  16       21.18       14.57     13.45 o 
 -13   1  16       39.52       25.30     12.50 o 
 -11   1  16      112.02       84.23     11.34 o 
  -9   1  16      237.72      243.25     14.07 o 
  -7   1  16      429.73      409.06      9.85 o 
  -5   1  16      103.13       90.27      5.08 o 
  -3   1  16      177.37      181.77      6.30 o 
  -1   1  16      492.08      494.48      8.45 o 
   1   1  16      100.34       97.05      4.89 o 
   3   1  16      220.39      209.89      6.64 o 
   5   1  16      282.40      255.31     10.05 o 
   7   1  16       12.47       22.78      7.49 o 
   9   1  16       16.75       39.98      9.28 o 
  11   1  16        2.91       10.60      9.88 o 
 -14   2  16       13.64       33.76     21.51 o 
 -12   2  16       68.65       71.99     12.33 o 
 -10   2  16       35.34       43.88     11.89 o 
  -8   2  16       19.54       17.41      7.28 o 
  -6   2  16       22.81       13.65      4.72 o 
  -4   2  16       57.63       56.73      5.01 o 
  -2   2  16      413.88      378.64      8.60 o 
   0   2  16      179.43      172.56      6.00 o 
   2   2  16        3.14        4.42      4.59 o 
   4   2  16      100.65      102.36      8.51 o 
   6   2  16       68.76       87.85      9.69 o 
   8   2  16       12.70        5.77      8.77 o 
  10   2  16       10.20        8.63      8.94 o 
  12   2  16        0.82      -19.61     19.61 o 
 -13   3  16       14.58       20.09     10.70 o 
 -11   3  16       72.79       70.06     12.26 o 
  -9   3  16       66.32       55.87      9.89 o 
  -7   3  16       45.01       65.07      6.90 o 
  -5   3  16       43.71       54.08      6.24 o 
  -3   3  16      190.57      184.27      8.34 o 
  -1   3  16       32.94       24.08      4.76 o 
   1   3  16       86.44       86.53      6.62 o 
   3   3  16       88.22       97.61      7.48 o 
   5   3  16       61.51       41.94      9.41 o 
   7   3  16       81.62       85.87     12.46 o 
   9   3  16       11.44       12.05      9.46 o 
 -14   4  16       62.81       32.98     23.73 o 
 -12   4  16      104.98      151.06     19.47 o 
 -10   4  16       14.14       12.77      8.16 o 
  -8   4  16       48.51       36.15      7.80 o 
  -6   4  16       40.54       35.39      7.70 o 
  -4   4  16        0.26        6.54      7.00 o 
  -2   4  16        8.25       17.74      6.20 o 
   0   4  16        1.06        8.58      6.48 o 
   2   4  16        6.04       -8.36      8.36 o 
   4   4  16       45.83       28.01      7.97 o 
   6   4  16      140.82      151.99     11.26 o 
   8   4  16       47.90       62.73     19.58 o 
  10   4  16       32.81        5.86     26.66 o 
 -11   5  16        7.14       35.17     20.14 o 
  -9   5  16        0.08        4.36      9.10 o 
  -7   5  16        9.59       16.33      7.24 o 
  -5   5  16       14.70       16.30      6.15 o 
  -3   5  16       56.48       65.98      8.01 o 
  -1   5  16       49.23       40.52      6.83 o 
   1   5  16       39.26       37.01      7.02 o 
   3   5  16        3.78       -6.29      6.30 o 
   5   5  16        7.42        2.46      9.63 o 
   7   5  16        3.42      -12.47     22.87 o 
  -8   6  16        6.82        0.58     13.21 o 
  -4   6  16       88.04      106.33     23.03 o 
  -2   6  16       33.98       41.73     19.90 o 
   0   6  16        3.98        4.91     16.51 o 
   2   6  16        0.87      -13.17     14.90 o 
   4   6  16        6.04       61.09     24.93 o 
 -16   0  17       19.90       42.35     22.33 o 
 -14   0  17       20.50       42.11     14.38 o 
 -12   0  17        0.17        1.26     12.16 o 
 -10   0  17        3.44        0.37     11.00 o 
  -8   0  17      322.82      319.39     18.14 o 
  -6   0  17        2.26       -3.47      6.16 o 
  -4   0  17       83.83       70.71      6.50 o 
  -2   0  17       21.48       10.10      5.85 o 
   0   0  17        6.47        6.62      5.44 o 
   2   0  17        4.11       13.27      6.95 o 
   4   0  17      146.44      142.72     10.54 o 
   6   0  17      988.98     1004.93     29.54 o 
   8   0  17        0.02        3.90     10.11 o 
  10   0  17       82.22       65.22     26.79 o 
  12   0  17       12.72       11.14     22.17 o 
 -15   1  17       11.31       12.12     19.15 o 
 -13   1  17        4.19       31.22     13.99 o 
 -11   1  17       68.08       57.57     15.63 o 
  -9   1  17      258.40      230.80     14.07 o 
  -7   1  17        8.38        9.55      4.84 o 
  -5   1  17      162.08      170.06      7.47 o 
  -3   1  17      195.43      191.45      6.57 o 
  -1   1  17      155.76      139.41      5.77 o 
   1   1  17      128.58      119.86      5.83 o 
   3   1  17       31.16       30.86      6.13 o 
   5   1  17      250.16      252.75     10.91 o 
   7   1  17       54.67       77.03      9.04 o 
   9   1  17       23.71       18.63     11.04 o 
  11   1  17        4.30      -10.70     10.70 o 
 -14   2  17       12.64       22.45     13.54 o 
 -12   2  17        6.06       16.41     11.81 o 
 -10   2  17      206.77      223.23     24.20 o 
  -8   2  17      104.54       93.91      8.81 o 
  -6   2  17        0.12        6.66      5.82 o 
  -4   2  17        4.11       -1.78      4.70 o 
  -2   2  17      197.12      194.91      8.03 o 
   0   2  17      168.91      168.77      7.37 o 
   2   2  17      136.78      135.83     10.10 o 
   4   2  17        1.46        3.59      7.37 o 
   6   2  17       91.60      104.27     12.82 o 
   8   2  17       14.31       18.65      8.82 o 
  10   2  17       26.45       33.75     11.67 o 
 -13   3  17       69.87      125.90     18.47 o 
 -11   3  17       35.33       48.30     12.34 o 
  -9   3  17        9.53       11.50      7.59 o 
  -7   3  17       46.93       44.58      9.52 o 
  -5   3  17        1.55       -0.18      6.03 o 
  -3   3  17       49.58       45.34      6.39 o 
  -1   3  17       81.20       83.98      6.22 o 
   1   3  17       29.26       24.23      6.67 o 
   3   3  17       13.43       24.52      8.09 o 
   5   3  17       49.37       57.39     10.11 o 
   7   3  17        1.87       -8.56      9.02 o 
   9   3  17        5.36      -15.35     20.51 o 
 -12   4  17       82.93       98.94     24.48 o 
 -10   4  17        8.28       -1.97      7.24 o 
  -8   4  17        3.78        3.86      8.37 o 
  -6   4  17       31.40       31.80      9.45 o 
  -4   4  17       16.23       17.13     11.47 o 
  -2   4  17       25.68       25.66      7.06 o 
   0   4  17        1.07        6.01      6.84 o 
   2   4  17        5.70        7.82      7.08 o 
   4   4  17        5.91       -8.54      8.54 o 
   6   4  17       22.27       21.93      8.60 o 
   8   4  17        1.97      -21.09     21.09 o 
 -11   5  17        6.88       42.60     20.14 o 
  -9   5  17        2.00        0.04     16.02 o 
  -7   5  17        5.13       10.42      7.00 o 
  -5   5  17        2.41       -6.23      6.23 o 
  -3   5  17        2.24       13.54      9.32 o 
  -1   5  17       11.80        8.51      7.34 o 
   1   5  17       36.98       34.48      8.48 o 
   3   5  17        0.50       -6.92      7.01 o 
   5   5  17       21.57       21.72     17.71 o 
   2   6  17        7.31       33.31     20.10 o 
 -16   0  18        8.84        5.49     21.01 o 
 -14   0  18        0.81       26.42     20.89 o 
 -12   0  18       17.80       23.32     16.80 o 
 -10   0  18       24.78       27.01     13.20 o 
  -8   0  18      122.63      159.84     13.88 o 
  -6   0  18       93.53       93.17      8.44 o 
  -4   0  18       13.33       19.97      7.42 o 
  -2   0  18       22.16       21.64      7.66 o 
   0   0  18        6.17       12.71      7.22 o 
   2   0  18       13.50       17.49      8.29 o 
   4   0  18      850.83      820.20     39.90 o 
   6   0  18        5.00        5.49     14.00 o 
   8   0  18        0.16       10.91     13.75 o 
  10   0  18        7.93        0.10     17.89 o 
 -15   1  18       34.01       81.94     17.77 o 
 -13   1  18        5.41       -3.88     12.40 o 
 -11   1  18      101.28      112.02     20.81 o 
  -9   1  18      145.00      131.80     12.11 o 
  -7   1  18      267.98      272.31     10.91 o 
  -5   1  18       70.78       53.51     10.33 o 
  -3   1  18      138.46      109.29      8.16 o 
  -1   1  18      340.20      353.18     12.45 o 
   1   1  18       16.77        6.62      6.10 o 
   3   1  18       58.74       57.41      6.83 o 
   5   1  18       31.94       18.99      7.45 o 
   7   1  18       71.33       77.27     10.22 o 
   9   1  18        1.48       -1.53      9.95 o 
  11   1  18       26.24       85.32     28.73 o 
 -14   2  18        3.05       -2.81     15.27 o 
 -12   2  18        6.95       14.73     10.43 o 
 -10   2  18        4.02        3.00      9.54 o 
  -8   2  18        8.68       14.21      8.72 o 
  -6   2  18       42.01       37.87     11.71 o 
  -4   2  18        7.30        3.28      6.80 o 
  -2   2  18      809.68      759.31     16.72 o 
   0   2  18       46.05       33.07      7.39 o 
   2   2  18       35.73       48.50      8.63 o 
   4   2  18        7.24        0.66      7.51 o 
   6   2  18        7.30       11.94      8.09 o 
   8   2  18       10.85        5.02     10.37 o 
  10   2  18       69.04       67.07     27.16 o 
 -13   3  18       35.03       65.55     26.09 o 
 -11   3  18        8.54       16.26     10.53 o 
  -9   3  18       14.78       24.91      8.07 o 
  -7   3  18        8.05       19.49      8.90 o 
  -5   3  18       67.80       74.91     10.39 o 
  -3   3  18       28.75       25.78      6.63 o 
  -1   3  18      167.32      161.27      8.57 o 
   1   3  18       51.85       73.71     14.89 o 
   3   3  18       64.50       83.07     12.27 o 
   5   3  18        1.57       -4.78      8.53 o 
   7   3  18        2.59       -8.69      8.77 o 
 -12   4  18        8.07      -19.15     20.43 o 
 -10   4  18       22.24       39.51     12.23 o 
  -8   4  18        3.12       -6.81      7.91 o 
  -6   4  18       37.16       40.94      9.50 o 
  -4   4  18       20.63        8.91      6.86 o 
  -2   4  18       21.38       17.79      7.09 o 
   0   4  18       45.05       46.48      9.13 o 
   2   4  18       12.32       22.15      7.84 o 
   4   4  18       22.67        9.02      7.93 o 
   6   4  18       39.44       22.93     15.81 o 
   8   4  18       19.39        9.16     25.51 o 
  -9   5  18        2.14       34.47     18.29 o 
  -7   5  18        8.24       10.80      9.43 o 
  -5   5  18        2.71        0.07      6.82 o 
  -3   5  18        1.24        8.32      7.70 o 
  -1   5  18      118.30      126.34     11.09 o 
   1   5  18       10.68        2.76      8.72 o 
   3   5  18       19.32        3.09     13.55 o 
   5   5  18        4.25        8.72     14.20 o 
 -14   0  19       30.53       43.05     22.66 o 
 -12   0  19       86.14       90.24     17.25 o 
 -10   0  19        0.36       -1.58     11.68 o 
  -8   0  19       54.39       73.98     11.89 o 
  -6   0  19       94.55       99.79     12.65 o 
  -4   0  19        1.87       -4.66      7.77 o 
  -2   0  19      490.48      511.18     18.00 o 
   0   0  19       93.75       87.15     12.41 o 
   2   0  19        1.50       -3.86      8.33 o 
   4   0  19      353.30      364.97     19.94 o 
   6   0  19       14.15       31.52     11.97 o 
   8   0  19        6.30        9.37     13.70 o 
  10   0  19       26.09       15.23     20.97 o 
 -13   1  19       44.51       16.87     16.99 o 
 -11   1  19       13.43       13.54     11.43 o 
  -9   1  19       52.87       43.69      8.91 o 
  -7   1  19      256.02      271.06     13.17 o 
  -5   1  19       21.76       19.74      6.37 o 
  -3   1  19      372.59      365.73     13.25 o 
  -1   1  19       56.84       52.71      7.84 o 
   1   1  19      135.55      129.57      9.64 o 
   3   1  19       70.43       90.27      8.74 o 
   5   1  19       98.90      108.80     10.04 o 
   7   1  19       35.37       34.75      9.42 o 
   9   1  19        2.72       -3.29     17.34 o 
 -12   2  19        8.54        3.14     10.37 o 
 -10   2  19       68.00       57.65     10.57 o 
  -8   2  19      129.99      137.32     12.44 o 
  -6   2  19       43.25       26.74     18.96 o 
  -4   2  19      103.46       96.01     18.37 o 
  -2   2  19       20.91        4.82      7.65 o 
   0   2  19       73.32       87.94     17.22 o 
   2   2  19       10.08        8.17      7.45 o 
   4   2  19       14.95        8.54      9.10 o 
   6   2  19        6.68        2.59      8.30 o 
   8   2  19       12.83       11.27     10.63 o 
 -11   3  19        4.82       21.91      9.38 o 
  -9   3  19       23.30       20.10      7.99 o 
  -7   3  19       13.50       15.21      9.13 o 
  -5   3  19       11.01       16.18      8.84 o 
  -3   3  19       94.96      108.15     11.18 o 
  -1   3  19       14.77        7.76      7.30 o 
   1   3  19        7.90       -8.65      9.90 o 
   3   3  19        4.51        2.52      7.74 o 
   5   3  19       54.63       64.85     11.14 o 
   7   3  19       10.43       45.78     25.18 o 
 -12   4  19       29.47       34.01     23.24 o 
 -10   4  19       19.14       18.82     20.35 o 
  -8   4  19       17.45       16.64      8.99 o 
  -6   4  19        7.71       10.62     11.09 o 
  -4   4  19        4.32       -5.15      8.74 o 
  -2   4  19       46.92       45.21     14.32 o 
   0   4  19       69.21       86.19     10.68 o 
   2   4  19        2.20       -1.98      7.52 o 
   4   4  19       75.49       92.76     10.84 o 
   6   4  19       15.68        7.31     24.89 o 
  -9   5  19       12.79        5.37     20.06 o 
  -7   5  19        9.48       20.25     11.98 o 
  -5   5  19        6.11        8.63      9.21 o 
  -3   5  19       22.46        8.76     14.47 o 
  -1   5  19       26.29        3.29     10.91 o 
   1   5  19        2.56        4.10     11.22 o 
   3   5  19        6.74       -3.19     22.91 o 
 -14   0  20        3.01       20.18     21.63 o 
 -12   0  20       34.07       18.86     20.97 o 
 -10   0  20        0.18       -2.73      9.33 o 
  -8   0  20        0.37       -4.66      9.25 o 
  -6   0  20       34.51       48.28     14.37 o 
  -4   0  20       92.46       93.95     15.85 o 
  -2   0  20      105.98      128.20     13.46 o 
   0   0  20        3.38       -2.74      9.81 o 
   2   0  20      372.75      397.98     20.15 o 
   4   0  20      174.17      185.84     16.57 o 
   6   0  20       10.70       23.67     14.08 o 
   8   0  20        7.73        7.02     14.34 o 
 -13   1  20        8.94        8.07     14.01 o 
 -11   1  20        4.00        5.05     12.13 o 
  -9   1  20       15.43        8.36     10.14 o 
  -7   1  20        8.11        5.28      8.83 o 
  -5   1  20       78.06       77.54     12.55 o 
  -3   1  20      114.85      107.38      9.37 o 
  -1   1  20       21.53       18.11      7.39 o 
   1   1  20       67.97       79.43      9.60 o 
   3   1  20      307.09      324.76     13.39 o 
   5   1  20       81.42       69.44     10.21 o 
   7   1  20        8.21        9.72     10.22 o 
   9   1  20        1.69       -6.11     19.07 o 
 -12   2  20       34.54       37.23     21.28 o 
 -10   2  20      134.75      149.30     13.41 o 
  -8   2  20        2.56       18.91     10.64 o 
  -6   2  20       26.38       29.79     11.30 o 
  -4   2  20       75.86       89.85     16.39 o 
  -2   2  20       74.05      104.22     13.47 o 
   0   2  20       43.45       57.34      8.80 o 
   2   2  20        5.17       -4.71      7.30 o 
   4   2  20        5.90        2.18      8.08 o 
   6   2  20        3.21        7.55      8.52 o 
 -11   3  20       20.58        2.77     20.31 o 
  -9   3  20        3.67        9.35     10.62 o 
  -7   3  20       42.89       52.68     10.74 o 
  -5   3  20       27.47       13.30      9.22 o 
  -3   3  20       85.37       82.51     11.04 o 
  -1   3  20       20.89       29.78     12.79 o 
   1   3  20        2.72        6.54      8.59 o 
   3   3  20        2.37       12.11      8.39 o 
   5   3  20        8.24       30.24     13.15 o 
 -10   4  20        6.39       13.58     22.17 o 
  -8   4  20        3.60       12.67     19.65 o 
  -6   4  20        9.43        4.96      9.05 o 
  -4   4  20       24.96       10.86      7.84 o 
  -2   4  20       49.52       62.52     10.16 o 
   0   4  20       27.73       25.86      9.53 o 
   2   4  20       12.06       24.84      9.86 o 
   4   4  20        0.12        8.54     22.41 o 
   6   4  20       10.02      -17.29     24.02 o 
  -7   5  20       39.28       60.96     21.79 o 
  -5   5  20        7.64        0.27     11.26 o 
  -3   5  20        8.05      -12.84     12.84 o 
  -1   5  20       43.17       49.40     13.62 o 
 -12   0  21        6.27       43.46     23.32 o 
 -10   0  21        2.58       10.15     19.03 o 
  -8   0  21        0.70       -5.31     11.77 o 
  -6   0  21        7.34       18.00     12.77 o 
  -4   0  21      127.20      106.88     16.80 o 
  -2   0  21        1.03       11.35     11.87 o 
   0   0  21       16.27       21.42     20.31 o 
   2   0  21      106.69       90.20     16.84 o 
   4   0  21        3.41        7.56     13.49 o 
   6   0  21        6.15       18.72     14.17 o 
   8   0  21        4.00       17.83     21.22 o 
 -13   1  21        5.25      -10.90     17.29 o 
 -11   1  21       37.24       25.79     11.72 o 
  -9   1  21       27.26       20.32      9.24 o 
  -7   1  21       33.99       24.05     10.56 o 
  -5   1  21       24.20       30.91      9.54 o 
  -3   1  21      164.68      163.52     13.49 o 
  -1   1  21        1.78       -4.64      8.95 o 
   1   1  21       15.71       33.93      8.66 o 
   3   1  21      206.18      219.00     15.71 o 
   5   1  21        3.82        7.64      8.33 o 
   7   1  21        5.67        9.72     11.88 o 
 -10   2  21        8.03       -1.02      9.18 o 
  -8   2  21       85.81      107.78     14.50 o 
  -6   2  21       41.15       59.31     12.39 o 
  -4   2  21       29.03       39.82     13.61 o 
  -2   2  21       26.35       29.75     11.58 o 
   0   2  21       28.34       34.57      9.69 o 
   2   2  21       66.22       68.97     11.17 o 
   4   2  21       19.26       32.11     10.38 o 
   6   2  21        1.64      -13.49     13.49 o 
  -9   3  21       37.13       56.94     16.01 o 
  -7   3  21        6.92       10.65      9.89 o 
  -5   3  21       34.97       51.68     10.35 o 
  -3   3  21       51.18       38.36     10.29 o 
  -1   3  21        0.24       -7.49      7.49 o 
   1   3  21        7.82       12.42      9.20 o 
   3   3  21       16.92       14.56      8.98 o 
   5   3  21        0.04      -12.93     16.32 o 
  -8   4  21       11.83       43.55     23.07 o 
  -6   4  21       16.87       17.17     21.13 o 
  -4   4  21        7.58       -3.17      8.47 o 
  -2   4  21      165.37      214.95     14.35 o 
   0   4  21       19.87       12.19     19.05 o 
   4   4  21        4.37      -22.58     22.58 o 
 -12   0  22        4.83       32.24     23.11 o 
 -10   0  22        0.69       22.00     19.56 o 
  -8   0  22        0.18        8.63     19.73 o 
  -6   0  22        2.88        0.95     18.57 o 
  -4   0  22        9.24       -5.49     16.10 o 
  -2   0  22        9.32        5.70     18.82 o 
   0   0  22        0.44        3.43     17.34 o 
   2   0  22       43.69       73.21     21.86 o 
   4   0  22        0.01      -11.87     11.87 o 
   6   0  22        0.92       -6.53     16.80 o 
 -11   1  22       22.52       27.06     12.27 o 
  -9   1  22      141.44      162.07     16.82 o 
  -7   1  22        5.25        3.00     13.86 o 
  -5   1  22       43.88       25.15      9.61 o 
  -3   1  22       14.20       21.45      9.65 o 
  -1   1  22       16.18        4.81      9.39 o 
   1   1  22       78.32       93.12     10.93 o 
   3   1  22       66.91       74.78     10.35 o 
   5   1  22        6.70        4.45      8.61 o 
   7   1  22        0.67        0.50     19.90 o 
 -10   2  22       88.95      149.06     16.52 o 
  -8   2  22       14.43       26.30     11.59 o 
  -6   2  22       71.62       81.36     13.41 o 
  -4   2  22        9.58       10.30     11.29 o 
  -2   2  22       23.08       23.81     11.13 o 
   0   2  22       18.05       32.68      9.80 o 
   2   2  22       63.05       68.45     11.68 o 
   4   2  22       28.03       19.09     36.26 o 
  -9   3  22        5.08      -19.28     19.28 o 
  -7   3  22       29.56       60.96     25.88 o 
  -5   3  22       44.81       59.67     11.63 o 
  -3   3  22       78.07       87.09     10.71 o 
  -1   3  22       10.37       19.65      8.51 o 
   1   3  22        7.21       -8.02      8.67 o 
   3   3  22       10.04      -19.98     20.14 o 
   5   3  22       18.53      -24.44     24.44 o 
  -8   4  22        9.35       34.96     24.06 o 
  -6   4  22       35.10       43.92     24.02 o 
  -4   4  22      128.80      157.30     28.23 o 
 -10   0  23        0.00       17.58     21.67 o 
  -8   0  23       34.00       19.65     18.82 o 
  -6   0  23        0.32       11.72     18.45 o 
  -4   0  23       85.82       48.58     23.82 o 
  -2   0  23        3.73      -16.80     16.80 o 
   0   0  23       17.12       -0.33     19.03 o 
   2   0  23        6.26        5.45     13.34 o 
   4   0  23       41.39       53.63     17.64 o 
 -11   1  23       25.33       11.76     17.11 o 
  -9   1  23        7.43       19.44     23.14 o 
  -7   1  23        4.63        6.71     10.90 o 
  -5   1  23        0.25      -10.60     10.61 o 
  -3   1  23       15.58       -1.81      8.95 o 
  -1   1  23       46.21       51.80     11.37 o 
   1   1  23       78.13       84.44     11.19 o 
   3   1  23       26.88       19.62      8.96 o 
   5   1  23        1.96      -10.50     26.48 o 
  -8   2  23       15.39       26.01     15.53 o 
  -6   2  23        7.62        2.87     15.42 o 
  -4   2  23       16.84       25.76     11.69 o 
  -2   2  23       11.69       12.01     11.42 o 
   0   2  23       30.82       40.37     10.64 o 
   2   2  23       77.43       86.72     18.48 o 
   4   2  23       16.78       44.62     23.28 o 
  -5   3  23       70.75       86.23     26.46 o 
  -3   3  23       33.45       36.05     19.40 o 
  -1   3  23       18.16       -1.37     14.42 o 
  -4   4  23        0.99       22.87     22.66 o 
 -10   0  24       18.50       -7.88     17.29 o 
  -8   0  24        0.71       -2.89     17.67 o 
  -6   0  24       16.35       33.06     22.95 o 
  -4   0  24        0.25       17.17     19.65 o 
  -2   0  24       70.88       50.11     24.31 o 
   0   0  24        2.96       -5.26     11.71 o 
   2   0  24        5.56        2.85     13.66 o 
  -9   1  24       21.69       -7.97     18.62 o 
  -7   1  24        0.69       -2.35     10.94 o 
  -5   1  24       21.20       77.15     14.39 o 
  -3   1  24        0.66       33.47     12.74 o 
  -1   1  24        2.23       23.66     24.56 o 
   1   1  24       64.96       65.90     13.82 o 
   3   1  24        2.01        8.19     15.24 o 
  -8   2  24       12.39       -1.98     22.00 o 
  -6   2  24       12.21       22.82     16.04 o 
  -4   2  24        3.05       10.36     30.34 o 
  -2   2  24        3.88       -8.93     13.09 o 
   0   2  24       16.33       13.98     15.34 o 
   2   2  24       21.34       11.60     22.99 o 
  -6   0  25       46.61       49.74     23.49 o 
  -4   0  25       16.09        1.49     20.31 o 
  -2   0  25       19.33       12.26     20.84 o 
   0   0  25        3.67       -0.00     13.70 o 
  -5   1  25        2.97       -1.20     21.30 o 
  -3   1  25       11.94       45.07     23.98 o 
  -1   1  25        1.48       55.39     23.86 o 
   1   1  25        0.17       12.52     14.97 o 
  -6   2  25        8.40       13.74     22.45 o 
  -4   2  25       18.45       -1.49     23.49 o 
  -2   2  25       10.82       13.46     15.25 o 
  -3   1  26        3.97       -3.71     23.28 o 
                                                 
